# Supplementary material for: A Distinct Class of Genome Rearrangements Driven by Heterologous Recombination
Source: Mol Cell. 2018 Jan 18;69(2):292–305.e6. doi: 10.1016/j.molcel.2017.12.014 (PMC5783719; doi:10.1016/j.molcel.2017.12.014)
Supplement: Table S2. SVs in Rtel1-Deficient Subclones, Related to Figures 5 and 6 [file mmc2.xlsx]

## Sheet: MD5133c_brass.txt
sample	chr1	start1	end1	chr2	start2	end2	id/name	brass_score	strand1	strand2	bkdist	assembly_score	Manual_svclass	readpair names	readpair count	bal_trans	inv	occL	occH	copynumber_flag	range_blat	Brass Notation	non-template	micro-homology	assembled readnames	assembled read count	gene1	gene_id1	transcript_id1	strand1	end_phase1	region1	region_number1	total_region_count1	first/last1	gene2	gene_id2	transcript_id2	strand2	phase2	region2	region_number2	total_region_count2	first/last2	fusion_flag
MD5133c	14	91152263	91152268	14	91155485	91155490	152	8	+	+	3217	99	deletion	HX8_18763:5:1102:9648:25763,HX8_18763:5:1109:1296:37348,HX8_18763:5:1209:23541:68746,HX8_18763:5:1212:3559:52977,HX8_18763:5:1215:11840:19082,HX8_18763:5:1217:31467:18485,HX8_18763:5:1221:22567:69309,HX8_18763:5:1221:2585:2909	8	0	0	1	1	1	0	Chr.14 91152264(68)--AAGA--91155486(90) Chr.14 (score 99)	.	AAGA	HX8_18763:5:1217:31467:18485/1,HX8_18763:5:1221:22567:69309/2,HX8_18763:5:1110:8227:61450/2,HX8_18763:5:2101:8126:4596/2	4	_	_	_	_	_	_	_	_	_	_	_	_	_	_	_	_	_	_	0
MD5133c	15	41006388	41006389	15	41020788	41020789	167	8	-	-	14399	99	tandem-duplication	HX8_18763:5:1117:7476:27978,HX8_18763:5:1205:6380:55754,HX8_18763:5:1213:1661:12068,HX8_18763:5:1213:22627:18186,HX8_18763:5:1214:6827:61239,HX8_18763:5:2101:31619:10134,HX8_18763:5:2106:15767:63859,HX8_18763:5:2208:15899:14652	8	0	0	1	1	1	0	Chr.15- 41006389] GTA [41020789 Chr.15- (score 99)	GTA	.	HX8_18763:5:1214:6827:61239/2,HX8_18763:5:1213:22627:18186/2,HX8_18763:5:2101:31619:10134/2	3	Zfpm2	Zfpm2	ENSMUST00000053467.4	1	1	intron	5	8	_	Zfpm2	Zfpm2	ENSMUST00000053467.4	1	1	intron	5	8	_	460
MD5133c	15	62282580	62282581	15	62403252	62403253	170	16	-	-	120671	_	tandem-duplication	HX8_18763:5:1105:7994:67867,HX8_18763:5:1110:11058:36575,HX8_18763:5:1111:20446:68623,HX8_18763:5:1113:14610:63753,HX8_18763:5:1113:31314:1836,HX8_18763:5:1116:13859:29050,HX8_18763:5:1121:15463:27257,HX8_18763:5:1210:16518:46138,HX8_18763:5:1217:11180:68008,HX8_18763:5:2108:18862:33850,HX8_18763:5:2115:26920:14160,HX8_18763:5:2117:10480:64087,HX8_18763:5:2122:14976:15865,HX8_18763:5:2202:18294:6…	16	0	0	1	1	1	0	_	_	_	_	_	Pvt1	Pvt1	ENSMUST00000181416.8	1	_	UTRintron	5	10	_	_	_	_	_	_	_	_	_	_	0
MD5133c	16	14564484	14564485	16	14568230	14568231	173	14	+	+	3745	_	deletion	HX8_18763:5:1102:10754:52080,HX8_18763:5:1102:7679:48125,HX8_18763:5:1112:11850:65722,HX8_18763:5:1119:16457:45435,HX8_18763:5:1207:3265:29296,HX8_18763:5:2101:26930:21702,HX8_18763:5:2114:24282:41198,HX8_18763:5:2117:5994:9730,HX8_18763:5:2122:28848:16270,HX8_18763:5:2206:11414:23653,HX8_18763:5:2212:3772:49900,HX8_18763:5:2214:16843:40442,HX8_18763:5:2217:19035:65476,HX8_18763:5:2218:11180:46876	14	0	0	1	1	1	0	_	_	_	_	_	A630010A05Rik	A630010A05Rik	ENSMUST00000129643.7	1	_	5UTRintron	2	9	_	A630010A05Rik	A630010A05Rik	ENSMUST00000129643.7	1	_	5UTRintron	2	9	_	840
MD5133c	17	17827085	17827086	17	18165785	18165786	199	9	-	-	338699	_	tandem-duplication	HX8_18763:5:2108:15047:53856,HX8_18763:5:2109:19898:5546,HX8_18763:5:2109:3924:13808,HX8_18763:5:2115:25702:18942,HX8_18763:5:2122:15564:15162,HX8_18763:5:2204:11688:65863,HX8_18763:5:2221:24018:54172,HX8_18763:5:2223:22759:23583,HX8_18763:5:2224:18213:68939	9	0	0	1	1	1	0	_	_	_	_	_	_	_	_	_	_	_	_	_	_	Vmn2r92	Vmn2r92	ENSMUST00000169686.1	1	2	intron	1	6	_	0
MD5133c	17	44593238	44593239	17	44608629	44608630	207	11	-	-	15390	99	tandem-duplication	HX8_18763:5:1102:22272:2135,HX8_18763:5:1103:1397:6583,HX8_18763:5:1104:18883:68025,HX8_18763:5:1124:9222:71506,HX8_18763:5:1203:4462:36856,HX8_18763:5:1223:4665:50955,HX8_18763:5:2108:31954:53856,HX8_18763:5:2112:19390:54137,HX8_18763:5:2118:30766:18116,HX8_18763:5:2209:11312:48406,HX8_18763:5:2210:4320:19698	11	0	0	1	1	1	0	Chr.17- 44593239] GTGTG [44608630 Chr.17- (score 99)	GTGTG	.	HX8_18763:5:1124:9222:71506/1,HX8_18763:5:1210:5233:55491/2,HX8_18763:5:1108:28899:63015/2,HX8_18763:5:2111:4411:72701/1,HX8_18763:5:1223:4665:50955/1	5	_	_	_	_	_	_	_	_	_	Runx2	Runx2	ENSMUST00000113571.9	-1	1	intron	8	9	_	0
MD5133c	17	78258627	78258628	17	78271379	78271380	216	8	-	-	12751	_	Deletion_nested_in_TD	HX8_18763:5:1104:24819:66847,HX8_18763:5:1106:28412:19522,HX8_18763:5:1113:18670:50217,HX8_18763:5:1120:24150:8200,HX8_18763:5:2105:8562:11330,HX8_18763:5:2108:9759:6056,HX8_18763:5:2112:5325:27204,HX8_18763:5:2216:23470:53082	8	0	0	1	1	1	0	_	_	_	_	_	Crim1	Crim1	ENSMUST00000112498.2	1	1	intron	2	17	_	Crim1	Crim1	ENSMUST00000112498.2	1	1	intron	2	17	_	460
MD5133c	17	78259917	78259923	17	78266395	78266401	215	10	+	+	6472	99	Deletion_nested_in_TD	HX8_18763:5:1109:11180:38016,HX8_18763:5:1116:20912:11101,HX8_18763:5:1221:15077:67340,HX8_18763:5:1222:10033:31142,HX8_18763:5:2110:29467:13052,HX8_18763:5:2117:25875:51553,HX8_18763:5:2120:28158:56000,HX8_18763:5:2212:16366:20594,HX8_18763:5:2215:9729:51394,HX8_18763:5:2223:29488:62980	10	0	0	1	1	1	0	Chr.17 78259918(23)--GGCCA--78266396(401) Chr.17 (score 99)	.	GGCCA	HX8_18763:5:2215:3853:53346/1	1	Crim1	Crim1	ENSMUST00000112498.2	1	1	intron	2	17	_	Crim1	Crim1	ENSMUST00000112498.2	1	1	intron	2	17	_	460
MD5133c	17	85699411	85699413	17	85700675	85700677	218	18	+	+	1262	65	deletion	HX8_18763:5:1102:10064:25218,HX8_18763:5:1109:26890:32144,HX8_18763:5:1117:28442:63243,HX8_18763:5:1119:5507:49179,HX8_18763:5:1205:12428:16621,HX8_18763:5:1207:3995:14002,HX8_18763:5:1209:9912:10960,HX8_18763:5:1213:5751:58040,HX8_18763:5:1216:7405:18713,HX8_18763:5:1218:6634:53838,HX8_18763:5:1221:22313:44011,HX8_18763:5:2105:24545:70733,HX8_18763:5:2110:20517:24409,HX8_18763:5:2114:13311:49513…	18	0	0	1	1	1	0	Chr.17 85699412(13)--T--85700676(77) Chr.17 (score 65)	.	T	HX8_18763:5:1109:26890:32144/1,HX8_18763:5:2114:13311:49513/1,HX8_18763:5:2110:27580:67586/2,HX8_18763:5:2102:26037:32390/2,HX8_18763:5:1218:6634:53838/1,HX8_18763:5:1218:6644:54172/1,HX8_18763:5:1205:12428:16621/1,HX8_18763:5:2204:1377:61433/2	8	_	_	_	_	_	_	_	_	_	_	_	_	_	_	_	_	_	_	0
MD5133c	2	37485951	37485954	2	37591159	37591162	239	7	-	-	105205	100	tandem-duplication	HX8_18763:5:1107:17645:27240,HX8_18763:5:1223:28655:55842,HX8_18763:5:2124:28513:29859,HX8_18763:5:2124:28726:55719,HX8_18763:5:2205:14478:57864,HX8_18763:5:2206:13119:43483,HX8_18763:5:2216:16295:4157	7	0	0	1	1	1	0	Chr.2- 37485954(52)--GA--37591162(60) Chr.2- (score 100)	.	GA	HX8_18763:5:2124:28513:29859/2,HX8_18763:5:2216:16315:4157/1,HX8_18763:5:2216:16295:4157/1,HX8_18763:5:1221:26626:47544/2	4	Rabgap1	Rabgap1	ENSMUST00000061179.11	1	2	intron	6	26	_	Strbp	Strbp	ENSMUST00000028279.9	-1	0	intron	14	17	_	540
MD5133c	2	162838041	162838043	2	162840391	162840393	256	14	-	-	2348	84	tandem-duplication	HX8_18763:5:1101:7588:67410,HX8_18763:5:1111:8917:38772,HX8_18763:5:1116:10906:66548,HX8_18763:5:1116:24058:30720,HX8_18763:5:1215:6045:11154,HX8_18763:5:1218:16315:41919,HX8_18763:5:1221:14894:44310,HX8_18763:5:2109:21247:47826,HX8_18763:5:2111:26453:42147,HX8_18763:5:2124:19644:41286,HX8_18763:5:2202:28595:71418,HX8_18763:5:2215:17807:43730,HX8_18763:5:2215:20506:21895,HX8_18763:5:2217:5802:472…	14	0	0	1	1	1	0	Chr.2- 162838043(42)--G--162840393(92) Chr.2- (score 84)	.	G	HX8_18763:5:2215:17807:43730/2,HX8_18763:5:2115:32380:22352/1,HX8_18763:5:1201:23449:2452/2,HX8_18763:5:1201:23439:2434/2,HX8_18763:5:2124:19644:41286/2,HX8_18763:5:2104:12713:37225/1,HX8_18763:5:2215:17777:43747/2,HX8_18763:5:2215:17746:43870/2	8	_	_	_	_	_	_	_	_	_	_	_	_	_	_	_	_	_	_	0
MD5133c	3	33157631	33157635	3	33165478	33165482	261	9	-	-	7843	99	tandem-duplication	HX8_18763:5:1110:17695:73036,HX8_18763:5:1112:6015:31670,HX8_18763:5:1212:8156:18748,HX8_18763:5:2104:3478:57407,HX8_18763:5:2117:12205:28998,HX8_18763:5:2121:21399:26009,HX8_18763:5:2122:8775:43237,HX8_18763:5:2201:10744:9273,HX8_18763:5:2214:14072:41339	9	0	0	1	1	1	0	Chr.3- 33157635(32)--TCA--33165482(79) Chr.3- (score 99)	.	TCA	HX8_18763:5:1203:30645:60589/2,HX8_18763:5:1112:6015:31670/1,HX8_18763:5:1102:30442:7673/2,HX8_18763:5:2221:21795:47580/2,HX8_18763:5:2112:10876:14037/1,HX8_18763:5:1206:20222:71049/2,HX8_18763:5:1206:21998:56616/1	7	_	_	_	_	_	_	_	_	_	_	_	_	_	_	_	_	_	_	0
MD5133c	3	94878493	94878496	3	94938203	94938206	268	9	-	-	59707	82	tandem-duplication	HX8_18763:5:1117:6908:3436,HX8_18763:5:1205:4411:25024,HX8_18763:5:1206:14296:14195,HX8_18763:5:1211:7791:68359,HX8_18763:5:2117:22495:46753,HX8_18763:5:2118:32522:3612,HX8_18763:5:2122:6806:2487,HX8_18763:5:2123:21450:15057,HX8_18763:5:2220:8907:24058	9	0	0	1	1	1	0	Chr.3- 94878496(94)--GG--94938206(04) Chr.3- (score 82)	.	GG	HX8_18763:5:2117:22495:46753/2,HX8_18763:5:1205:4411:25024/1	2	Pogz	Pogz	ENSMUST00000107270.8	1	1	intron	17	19	_	Selenbp1	Selenbp1	ENSMUST00000090839.11	1	1	intron	5	12	_	900
MD5133c	9	41588242	41588243	9	41617457	41617458	315	5	-	-	29214	_	tandem-duplication	HX8_18763:5:1122:20324:71963,HX8_18763:5:1122:30929:32812,HX8_18763:5:1214:6319:20981,HX8_18763:5:1224:20212:63402,HX8_18763:5:2214:2493:33234	5	0	0	1	1	0	0	_	_	_	_	_	2610203C20Rik	2610203C20Rik	ENSMUST00000188945.6	1	_	UTRintron	4	5	_	_	_	_	_	_	_	_	_	_	0
MD5133c	9	93197511	93197514	9	93208211	93208214	319	5	-	-	10697	94	tandem-duplication	HX8_18763:5:1101:11617:49988,HX8_18763:5:1103:3468:23882,HX8_18763:5:1106:3234:37260,HX8_18763:5:2201:26504:27046,HX8_18763:5:2222:23236:24901	5	0	0	1	1	1	0	Chr.9- 93197514(12)--AA--93208214(12) Chr.9- (score 94)	.	AA	HX8_18763:5:1204:10348:11330/1,HX8_18763:5:2122:16681:24515/1,HX8_18763:5:1106:3234:37260/1	3	_	_	_	_	_	_	_	_	_	_	_	_	_	_	_	_	_	_	0
MD5133d	1	193768922	193768925	1	193773896	193773899	39	21	-	-	4971	92	tandem-duplication	HX8_18763:6:1106:6553:34887,HX8_18763:6:1107:26463:18397,HX8_18763:6:1110:22313:11804,HX8_18763:6:1112:1976:27661,HX8_18763:6:1121:23744:61855,HX8_18763:6:1122:22861:60220,HX8_18763:6:1122:9394:69027,HX8_18763:6:1207:19603:5071,HX8_18763:6:1212:3285:26765,HX8_18763:6:2102:10318:71014,HX8_18763:6:2104:29721:31881,HX8_18763:6:2107:29985:1784,HX8_18763:6:2114:8887:24655,HX8_18763:6:2115:20517:30000,…	21	0	0	1	1	1	0	Chr.1- 193768925(23)--AT--193773899(97) Chr.1- (score 92)	.	AT	HX8_18763:6:2121:31274:8728/1,HX8_18763:6:1207:19603:5071/2,HX8_18763:6:1201:3630:62171/2,HX8_18763:6:2202:30837:64966/2,HX8_18763:6:1212:3285:26765/1,HX8_18763:6:2104:17553:67726/2,HX8_18763:6:2202:30949:64878/2,HX8_18763:6:2219:10896:39915/1,HX8_18763:6:1122:9394:69027/2,HX8_18763:6:2224:23328:35643/2,HX8_18763:6:1106:6553:34887/2	11	_	_	_	_	_	_	_	_	_	_	_	_	_	_	_	_	_	_	0
MD5133d	10	37892757	37892758	10	43576971	43576972	46	8	-	+	5684213	_	Duplication_with_distant_intrachromosomal_inverted_insertion	HX8_18763:6:1120:5852:15566,HX8_18763:6:1204:28544:56704,HX8_18763:6:1205:12195:34570,HX8_18763:6:1207:6350:65476,HX8_18763:6:1212:20101:25939,HX8_18763:6:1212:31629:54735,HX8_18763:6:1220:3904:70064,HX8_18763:6:2103:3833:69344	8	0	0	1	2	1	0	_	_	_	_	_	_	_	_	_	_	_	_	_	_	_	_	_	_	_	_	_	_	_	0
MD5133d	10	37914459	37914464	10	43576960	43576965	47	13	+	-	5662496	99	Duplication_with_distant_intrachromosomal_inverted_insertion	HX8_18763:6:1102:9019:67181,HX8_18763:6:1110:21958:60905,HX8_18763:6:1116:11992:37278,HX8_18763:6:1212:14286:30457,HX8_18763:6:1212:26880:2592,HX8_18763:6:1220:2869:57126,HX8_18763:6:2105:15574:66091,HX8_18763:6:2112:13545:60220,HX8_18763:6:2119:2047:2294,HX8_18763:6:2203:24048:55913,HX8_18763:6:2209:25753:2399,HX8_18763:6:2214:3569:4227,HX8_18763:6:2223:28828:58251	13	0	0	1	2	1	0	Chr.10 37914460(64)--CAGA--43576965(61) Chr.10- (score 99)	.	CAGA	HX8_18763:6:2212:19390:56915/1,HX8_18763:6:2105:15574:66091/1,HX8_18763:6:1116:11992:37278/2,HX8_18763:6:2119:2047:2294/1,HX8_18763:6:2214:3569:4227/1,HX8_18763:6:1110:21958:60905/2,HX8_18763:6:2101:28077:58778/2,HX8_18763:6:1115:3904:47070/1,HX8_18763:6:2216:13494:54119/2,HX8_18763:6:1220:30310:47246/1	10	_	_	_	_	_	_	_	_	_	_	_	_	_	_	_	_	_	_	0
MD5133d	10	128069530	128069531	10	128070608	128070609	60	9	-	-	1077	_	tandem-duplication	HX8_18763:6:1109:29082:44099,HX8_18763:6:1115:29630:25816,HX8_18763:6:1210:31172:27152,HX8_18763:6:1220:5568:5968,HX8_18763:6:2108:22394:63595,HX8_18763:6:2112:20172:26097,HX8_18763:6:2206:6553:10275,HX8_18763:6:2211:17868:21966,HX8_18763:6:2218:30360:44697	9	0	0	1	1	1	0	_	_	_	_	_	Ptges3	Ptges3	ENSMUST00000052798.13	1	0	intron	3	8	_	Ptges3	Ptges3	ENSMUST00000052798.13	1	0	intron	4	8	_	880
MD5133d	11	25954530	25954535	11	25958807	25958812	74	11	-	-	4272	100	tandem-duplication	HX8_18763:6:1101:21714:62523,HX8_18763:6:1106:26748:66496,HX8_18763:6:1109:17127:19452,HX8_18763:6:1112:15574:21966,HX8_18763:6:1210:20669:34166,HX8_18763:6:1219:12439:31054,HX8_18763:6:2109:18446:35731,HX8_18763:6:2117:20669:37999,HX8_18763:6:2122:25428:26870,HX8_18763:6:2211:12489:54172,HX8_18763:6:2220:19065:19575	11	0	0	1	1	1	0	Chr.11- 25954535(31)--ATTT--25958812(08) Chr.11- (score 100)	.	ATTT	HX8_18763:6:1106:30482:6161/1,HX8_18763:6:2110:15737:32478/1,HX8_18763:6:2112:14448:43044/2,HX8_18763:6:2122:25428:26870/1,HX8_18763:6:1115:16305:33709/2,HX8_18763:6:2221:26494:48828/1,HX8_18763:6:1112:15574:21966/2,HX8_18763:6:1118:8471:10855/1,HX8_18763:6:2207:22506:51131/2,HX8_18763:6:2211:12489:54172/2,HX8_18763:6:2113:2260:3823/1,HX8_18763:6:2117:12205:57512/2	12	5730522E02Rik	5730522E02Rik	ENSMUST00000109511.7	-1	_	5UTRintron	2	7	_	5730522E02Rik	5730522E02Rik	ENSMUST00000109511.7	-1	_	5UTRintron	2	7	_	840
MD5133d	12	30100985	30100986	2	158716402	158716403	101	11	+	+	-1	_	balanced_translocation	HX8_18763:6:1104:17969:71647,HX8_18763:6:1124:9770:54524,HX8_18763:6:1205:27519:36434,HX8_18763:6:1205:3183:1625,HX8_18763:6:1218:12002:25728,HX8_18763:6:1220:7963:12824,HX8_18763:6:1221:6948:9519,HX8_18763:6:2108:9475:72754,HX8_18763:6:2123:21085:17201,HX8_18763:6:2213:29518:62540,HX8_18763:6:2220:11454:65669	11	102	0	1	2	1	0	_	_	_	_	_	Tpo	Tpo	ENSMUST00000021005.14	-1	0	intron	8	17	_	Ppp1r16b	Ppp1r16b	ENSMUST00000052927.10	1	1	intron	3	12	_	540
MD5133d	12	30101516	30101517	2	158716368	158716369	102	14	-	-	-1	_	balanced_translocation	HX8_18763:6:1108:25499:58145,HX8_18763:6:1109:30198:20753,HX8_18763:6:1117:10825:46718,HX8_18763:6:1117:8491:29560,HX8_18763:6:1122:18385:8025,HX8_18763:6:1209:11231:4175,HX8_18763:6:1215:21044:61749,HX8_18763:6:2103:3792:70258,HX8_18763:6:2109:1996:11734,HX8_18763:6:2117:13788:8148,HX8_18763:6:2214:13859:3524,HX8_18763:6:2216:26534:19469,HX8_18763:6:2218:20364:38174,HX8_18763:6:2222:25621:49988	14	101	0	1	2	1	0	_	_	_	_	_	Tpo	Tpo	ENSMUST00000021005.14	-1	0	intron	8	17	_	Ppp1r16b	Ppp1r16b	ENSMUST00000052927.10	1	1	intron	3	12	_	540
MD5133d	12	43397899	43397900	12	43399031	43399032	103	11	-	-	1131	_	tandem-duplication	HX8_18763:6:1112:1773:28435,HX8_18763:6:1124:3782:42358,HX8_18763:6:1207:9201:10257,HX8_18763:6:2103:25225:27890,HX8_18763:6:2104:17127:39844,HX8_18763:6:2110:13027:59921,HX8_18763:6:2113:16538:49689,HX8_18763:6:2115:13129:4368,HX8_18763:6:2203:12378:48388,HX8_18763:6:2217:32299:35819,HX8_18763:6:2223:27884:53065	11	0	0	1	1	1	0	_	_	_	_	_	_	_	_	_	_	_	_	_	_	_	_	_	_	_	_	_	_	_	0
MD5133d	12	77710637	77710640	12	77721474	77721477	109	10	+	+	10834	99	deletion	HX8_18763:6:1103:1742:5106,HX8_18763:6:1209:18812:34535,HX8_18763:6:1210:24373:47193,HX8_18763:6:1220:28666:55332,HX8_18763:6:2110:29072:38807,HX8_18763:6:2111:16244:48933,HX8_18763:6:2207:22272:66935,HX8_18763:6:2211:27174:18502,HX8_18763:6:2216:6685:18309,HX8_18763:6:2222:7415:61591	10	0	0	1	1	1	0	Chr.12 77710638(40)--TT--77721475(77) Chr.12 (score 99)	.	TT	HX8_18763:6:2111:16244:48933/2,HX8_18763:6:1220:9668:46718/1,HX8_18763:6:1223:27407:33744/1,HX8_18763:6:2207:22272:66935/1,HX8_18763:6:2111:16102:48968/2	5	_	_	_	_	_	_	_	_	_	_	_	_	_	_	_	_	_	_	0
MD5133d	13	21160838	21160840	13	21167625	21167627	120	10	+	+	6785	98	deletion	HX8_18763:6:1101:26463:69906,HX8_18763:6:1114:16752:32971,HX8_18763:6:1210:20506:59727,HX8_18763:6:2103:24769:10398,HX8_18763:6:2104:31284:8710,HX8_18763:6:2110:3731:13967,HX8_18763:6:2117:13778:37032,HX8_18763:6:2208:10886:51184,HX8_18763:6:2213:14448:39212,HX8_18763:6:2221:14367:16393	10	0	0	1	1	1	0	Chr.13 21160839(40)--C--21167626(27) Chr.13 (score 98)	.	C	HX8_18763:6:1210:20506:59727/2,HX8_18763:6:1114:16752:32971/1	2	_	_	_	_	_	_	_	_	_	_	_	_	_	_	_	_	_	_	0
MD5133d	18	67052723	67052724	18	67059935	67059936	217	4	-	-	7211	100	tandem-duplication	HX8_18763:6:1109:2605:40425,HX8_18763:6:1202:31832:57231,HX8_18763:6:1219:4259:3946,HX8_18763:6:2105:15564:56510	4	0	0	1	1	0	0	Chr.18- 67052724][67059936 Chr.18- (score 100)	.	.	HX8_18763:6:2123:14448:63331/2,HX8_18763:6:2220:17807:40600/2,HX8_18763:6:1218:15950:30070/1	3	_	_	_	_	_	_	_	_	_	_	_	_	_	_	_	_	_	_	0
MD5133d	2	141228204	141228206	2	141229467	141229469	244	9	+	+	1261	90	deletion	HX8_18763:6:1108:25672:55455,HX8_18763:6:1116:4290:44609,HX8_18763:6:1117:9151:39950,HX8_18763:6:1202:8288:33076,HX8_18763:6:1222:29406:41427,HX8_18763:6:2104:29823:59024,HX8_18763:6:2107:24271:8025,HX8_18763:6:2117:11069:24919,HX8_18763:6:2222:10257:70768	9	0	0	1	1	1	0	Chr.2 141228205(06)--T--141229468(69) Chr.2 (score 90)	.	T	HX8_18763:6:2122:30797:40038/2,HX8_18763:6:2211:19116:25569/2,HX8_18763:6:2203:17168:10310/1,HX8_18763:6:2104:29823:59024/1,HX8_18763:6:2217:7162:38544/2,HX8_18763:6:2222:10257:70768/2,HX8_18763:6:2211:19147:25482/2,HX8_18763:6:2218:10470:55737/1	8	Macrod2	Macrod2	ENSMUST00000110064.7	1	1	intron	5	19	_	Macrod2	Macrod2	ENSMUST00000110064.7	1	1	intron	5	19	_	460
MD5133d	3	70242916	70242917	3	73028229	73028230	271	7	+	+	2785312	96	deletion	HX8_18763:6:1105:24251:7919,HX8_18763:6:1108:29427:14178,HX8_18763:6:1120:11190:40214,HX8_18763:6:1219:9201:25306,HX8_18763:6:1222:25428:27081,HX8_18763:6:2121:9759:63261,HX8_18763:6:2211:28331:68254	7	0	0	1	1	1	0	Chr.3 70242917] T [73028230 Chr.3 (score 96)	T	.	HX8_18763:6:1105:24251:7919/2,HX8_18763:6:1108:29427:14178/2,HX8_18763:6:1221:5619:62452/2	3	_	_	_	_	_	_	_	_	_	_	_	_	_	_	_	_	_	_	0
MD5133d	3	75873771	75873775	3	75885669	75885673	272	7	+	+	11894	100	deletion	HX8_18763:6:1223:19228:71014,HX8_18763:6:1224:13139:23161,HX8_18763:6:2121:9069:55455,HX8_18763:6:2205:20283:45558,HX8_18763:6:2210:16772:58497,HX8_18763:6:2212:29833:12244,HX8_18763:6:2213:32207:44380	7	0	0	1	1	1	0	Chr.3 75873772(75)--AAG--75885670(73) Chr.3 (score 100)	.	AAG	HX8_18763:6:2121:8958:55332/1,HX8_18763:6:1223:19228:71014/1,HX8_18763:6:1217:20882:35274/1,HX8_18763:6:2121:9069:55455/1,HX8_18763:6:2210:16772:58497/1,HX8_18763:6:1201:14133:57231/2,HX8_18763:6:2213:32207:44380/1	7	_	_	_	_	_	_	_	_	_	Golim4	Golim4	ENSMUST00000117242.7	-1	0	intron	14	16	_	0
MD5133d	3	99114225	99114228	3	99294062	99294065	273	7	+	+	179834	69	deletion	HX8_18763:6:1110:22242:36223,HX8_18763:6:1117:3072:72209,HX8_18763:6:1204:27732:15531,HX8_18763:6:1219:2392:21139,HX8_18763:6:2110:12581:2329,HX8_18763:6:2207:10866:7058,HX8_18763:6:2222:16051:44837	7	0	0	1	1	1	0	Chr.3 99114226(28)--GA--99294063(65) Chr.3 (score 69)	.	GA	HX8_18763:6:2205:3305:58374/1,HX8_18763:6:1216:3427:12103/1,HX8_18763:6:1110:22242:36223/2	3	_	_	_	_	_	_	_	_	_	Tbx15	Tbx15	ENSMUST00000029462.9	1	1	intron	1	8	_	0
MD5133d	3	105986323	105986324	3	105999118	105999119	275	13	-	-	12794	_	tandem-duplication	HX8_18763:6:1117:31274:46068,HX8_18763:6:1203:20446:49250,HX8_18763:6:1203:25976:31160,HX8_18763:6:1212:31172:27257,HX8_18763:6:1214:21958:72297,HX8_18763:6:1214:9790:32373,HX8_18763:6:1217:18913:5704,HX8_18763:6:1218:20577:2294,HX8_18763:6:1220:11221:30984,HX8_18763:6:2112:11393:57864,HX8_18763:6:2113:5183:49496,HX8_18763:6:2213:19390:66127,HX8_18763:6:2217:11444:15865	13	0	0	1	1	1	0	_	_	_	_	_	Ovgp1	Ovgp1	ENSMUST00000000573.8	1	2	exon	11	11	_	Pifo	Pifo	ENSMUST00000010280.10	-1	2	intron	4	6	_	500
MD5133d	3	123448328	123448331	3	123556498	123556501	277	17	-	-	108167	84	Nested_tandem-duplication_outer	HX8_18763:6:1106:30168:37682,HX8_18763:6:1120:14661:44925,HX8_18763:6:1123:3295:18239,HX8_18763:6:1211:32258:21262,HX8_18763:6:1217:29488:26906,HX8_18763:6:1219:8288:44784,HX8_18763:6:1221:31040:39088,HX8_18763:6:2117:29782:7163,HX8_18763:6:2118:3731:7075,HX8_18763:6:2204:5781:17694,HX8_18763:6:2208:4949:38438,HX8_18763:6:2214:4685:31265,HX8_18763:6:2214:7801:22282,HX8_18763:6:2215:6563:67709,HX8…	17	0	0	1	1	1	0	Chr.3- 123448331(29)--CA--123556501(499) Chr.3- (score 84)	.	CA	HX8_18763:6:1217:29488:26906/1,HX8_18763:6:2210:19958:13457/1,HX8_18763:6:2204:5781:17694/1,HX8_18763:6:1120:7699:58391/2,HX8_18763:6:2219:12997:59235/1,HX8_18763:6:1120:14661:44925/2,HX8_18763:6:1101:12489:15988/1	7	Prss12	Prss12	ENSMUST00000029603.9	1	1	intron	1	11	_	Ndst3	Ndst3	ENSMUST00000154668.7	-1	2	intron	9	14	_	540
MD5133d	3	123516075	123516078	3	123541841	123541844	278	7	-	-	25763	85	Nested_tandem-duplication_inner	HX8_18763:6:1101:20912:15004,HX8_18763:6:1104:5294:18291,HX8_18763:6:1119:14316:26888,HX8_18763:6:1121:28848:42288,HX8_18763:6:1211:2098:33990,HX8_18763:6:2217:11424:6583,HX8_18763:6:2222:6847:47070	7	0	0	1	1	1	0	Chr.3- 123516078(76)--TT--123541844(42) Chr.3- (score 85)	.	TT	HX8_18763:6:1119:6451:9888/1,HX8_18763:6:2102:12581:53381/2,HX8_18763:6:2116:17675:60343/1,HX8_18763:6:1104:5294:18291/1	4	_	_	_	_	_	_	_	_	_	Ndst3	Ndst3	ENSMUST00000154668.7	-1	2	intron	12	14	_	0
MD5133d	3	126785190	126785192	3	126834276	126834278	279	7	-	-	49084	61	tandem-duplication	HX8_18763:6:1116:15432:26642,HX8_18763:6:1208:8755:61064,HX8_18763:6:2102:26453:28540,HX8_18763:6:2107:20547:70170,HX8_18763:6:2121:22293:23935,HX8_18763:6:2209:22810:62487,HX8_18763:6:2214:32045:9677	7	0	0	1	1	1	0	Chr.3- 126785192(91)--T--126834278(77) Chr.3- (score 61)	.	T	HX8_18763:6:1208:8734:61169/2,HX8_18763:6:1116:15432:26642/2,HX8_18763:6:2214:32045:9677/1,HX8_18763:6:2117:25540:4315/1,HX8_18763:6:1214:3092:65248/2,HX8_18763:6:1202:18802:60114/1,HX8_18763:6:1208:8755:61064/2,HX8_18763:6:1104:32167:39915/1,HX8_18763:6:2122:11809:26589/1	9	Camk2d	Camk2d	ENSMUST00000106402.7	1	1	intron	8	20	_	Camk2d	Camk2d	ENSMUST00000106402.7	1	1	intron	16	20	_	880
MD5133d	5	13973158	13973162	5	13994275	13994279	294	5	-	-	21113	92	tandem-duplication	HX8_18763:6:1120:14022:62347,HX8_18763:6:1222:6664:42851,HX8_18763:6:2112:30553:31142,HX8_18763:6:2119:2940:52397,HX8_18763:6:2222:12621:58550	5	0	0	1	1	1	0	Chr.5- 13973162(59)--ATT--13994279(76) Chr.5- (score 92)	.	ATT	HX8_18763:6:1204:1712:50410/1,HX8_18763:6:2222:12621:58550/1,HX8_18763:6:2106:26575:15707/1,HX8_18763:6:2112:10683:61274/2,HX8_18763:6:1222:6664:42851/1	5	_	_	_	_	_	_	_	_	_	_	_	_	_	_	_	_	_	_	0
MD5133d	5	119619434	119619435	5	119666191	119666192	303	13	-	-	46756	_	tandem-duplication	HX8_18763:6:1109:13443:49777,HX8_18763:6:1113:14620:63243,HX8_18763:6:1116:24627:42745,HX8_18763:6:1120:30056:37032,HX8_18763:6:1121:20364:63349,HX8_18763:6:1122:3691:8798,HX8_18763:6:1213:11424:34957,HX8_18763:6:2108:2909:65212,HX8_18763:6:2211:3833:7321,HX8_18763:6:2221:18274:8042,HX8_18763:6:2223:13991:25271,HX8_18763:6:2223:1935:45699,HX8_18763:6:2223:4919:24567	13	0	0	1	1	1	0	_	_	_	_	_	_	_	_	_	_	_	_	_	_	_	_	_	_	_	_	_	_	_	0
MD5133d	6	116151877	116151878	6	116233305	116233306	313	10	+	+	81427	90	deletion	HX8_18763:6:1106:31345:26501,HX8_18763:6:1112:10683:30931,HX8_18763:6:1205:25489:14389,HX8_18763:6:1214:12571:69432,HX8_18763:6:1216:16173:65652,HX8_18763:6:1218:24556:40477,HX8_18763:6:1223:32349:48248,HX8_18763:6:2108:15006:14090,HX8_18763:6:2221:17421:8745,HX8_18763:6:2221:28067:19909	10	0	0	1	1	1	0	Chr.6 116151878] TTTTTGTTTTTTG [116233306 Chr.6[@787] (score 90)	TTTTTGTTTTTTG	.	HX8_18763:6:2212:17198:62822/1,HX8_18763:6:1108:31812:24989/2,HX8_18763:6:2224:6522:13422/1,HX8_18763:6:2220:19086:3612/2|HX8_18763:4:2123:16873:2241/1	4	Tmcc1	Tmcc1	ENSMUST00000088896.9	-1	_	5UTRintron	1	6	_	Fam21	Fam21	ENSMUST00000036759.10	1	0	intron	17	31	_	580
MD5133d	7	27114049	27114050	7	27137476	27137477	320	8	-	-	23426	_	tandem-duplication	HX8_18763:6:1113:25530:72192,HX8_18763:6:1114:8846:17834,HX8_18763:6:1119:11596:55965,HX8_18763:6:1123:27306:21755,HX8_18763:6:1219:4208:53926,HX8_18763:6:2106:6268:48775,HX8_18763:6:2111:4005:57583,HX8_18763:6:2210:27600:56827	8	0	0	1	2	1	0	_	_	_	_	_	_	_	_	_	_	_	_	_	_	_	_	_	_	_	_	_	_	_	0
MD5133d	7	29367880	29367884	7	29394050	29394054	321	9	+	+	26166	100	deletion	HX8_18763:6:1101:21491:47826,HX8_18763:6:1106:8329:72280,HX8_18763:6:1110:26677:52766,HX8_18763:6:1114:21308:9326,HX8_18763:6:1117:17868:26712,HX8_18763:6:1212:15585:37454,HX8_18763:6:1216:32025:9255,HX8_18763:6:2121:6786:42886,HX8_18763:6:2220:17563:35608	9	0	0	1	1	1	0	Chr.7 29367881(84)--TCT--29394051(54) Chr.7 (score 100)	.	TCT	HX8_18763:6:1101:21491:47826/2,HX8_18763:6:1117:17868:26712/2,HX8_18763:6:2112:27630:22177/2	3	Sipa1l3	Sipa1l3	ENSMUST00000085809.10	-1	2	intron	11	23	_	Sipa1l3	Sipa1l3	ENSMUST00000085809.10	-1	0	intron	5	23	_	680
MD5133d	7	75911686	75911687	7	76003254	76003255	322	14	-	-	91567	_	tandem-duplication	HX8_18763:6:1113:24911:61521,HX8_18763:6:1114:14407:65652,HX8_18763:6:1116:32136:54524,HX8_18763:6:1124:22597:37366,HX8_18763:6:1204:4645:34395,HX8_18763:6:1210:23723:48072,HX8_18763:6:1211:26788:24972,HX8_18763:6:2106:2412:22757,HX8_18763:6:2107:5172:4579,HX8_18763:6:2109:28899:29824,HX8_18763:6:2120:25611:68465,HX8_18763:6:2120:2595:13685,HX8_18763:6:2201:9343:43483,HX8_18763:6:2216:21623:5827	14	0	0	1	1	1	0	_	_	_	_	_	_	_	_	_	_	_	_	_	_	_	_	_	_	_	_	_	_	_	0
MD5133d	8	25523809	25523813	8	25553074	25553078	325	17	-	-	29261	79	tandem-duplication	HX8_18763:6:1101:2463:37366,HX8_18763:6:1201:4208:6987,HX8_18763:6:1203:28990:63384,HX8_18763:6:1207:23480:3876,HX8_18763:6:1208:3204:29929,HX8_18763:6:1215:24424:47140,HX8_18763:6:1221:13119:48265,HX8_18763:6:1224:20151:18819,HX8_18763:6:2101:27011:35379,HX8_18763:6:2105:2219:5475,HX8_18763:6:2106:31852:13351,HX8_18763:6:2109:17959:4614,HX8_18763:6:2111:3346:27011,HX8_18763:6:2112:20009:71664,HX…	17	0	0	1	1	1	0	Chr.8- 25523813(10)--TCT--25553078(75) Chr.8- (score 79)	.	TCT	HX8_18763:6:1221:13119:48265/2,HX8_18763:6:1104:7344:69625/2,HX8_18763:6:1101:2463:37366/2,HX8_18763:6:1208:3204:29929/1,HX8_18763:6:2222:5497:63156/1,HX8_18763:6:1208:28605:33814/2,HX8_18763:6:2202:13230:17307/2,HX8_18763:6:1224:20151:18819/2,HX8_18763:6:1215:24424:47140/1|HX8_18763:4:1118:3681:31670/2	9	Fgfr1	Fgfr1	ENSMUST00000084027.11	1	_	5UTRintron	1	18	_	Fgfr1	Fgfr1	ENSMUST00000084027.11	1	1	intron	2	18	_	800
MD5133d	9	48565247	48565251	9	48585536	48585540	339	7	+	+	20285	70	deletion	HX8_18763:6:1103:10653:9712,HX8_18763:6:1124:13961:66601,HX8_18763:6:1210:14834:61960,HX8_18763:6:2110:24799:57811,HX8_18763:6:2116:13585:58813,HX8_18763:6:2123:7750:1485,HX8_18763:6:2223:8978:2381	7	0	0	1	1	1	0	Chr.9 48565248(51)--GGC--48585537(40) Chr.9 (score 70)	.	GGC	HX8_18763:6:1124:13961:66601/2,HX8_18763:6:1210:14834:61960/1,HX8_18763:6:1120:11647:26132/2	3	_	_	_	_	_	_	_	_	_	_	_	_	_	_	_	_	_	_	0
MD5133d	9	116677858	116677859	9	117083064	117083065	340	15	+	+	405205	_	deletion	HX8_18763:6:1103:23581:24866,HX8_18763:6:1104:22556:27486,HX8_18763:6:1109:32035:53680,HX8_18763:6:1119:13667:34096,HX8_18763:6:1122:28178:65494,HX8_18763:6:1201:24982:46314,HX8_18763:6:1222:17888:54031,HX8_18763:6:2105:25388:30984,HX8_18763:6:2107:11292:42640,HX8_18763:6:2109:17777:5915,HX8_18763:6:2116:7527:47298,HX8_18763:6:2205:19755:21051,HX8_18763:6:2210:6532:39950,HX8_18763:6:2216:21227:64…	15	0	0	1	1	1	0	_	_	_	_	_	Rbms3	Rbms3	ENSMUST00000164018.8	-1	0	intron	10	15	_	Rbms3	Rbms3	ENSMUST00000164018.8	-1	2	intron	3	15	_	680
MD5133d	X	24201491	24201495	X	24240329	24240333	341	7	-	-	38834	80	tandem-duplication	HX8_18763:6:1111:28361:70662,HX8_18763:6:1213:23531:55403,HX8_18763:6:1214:18954:31195,HX8_18763:6:1216:5883:63085,HX8_18763:6:2108:28696:35238,HX8_18763:6:2210:8826:61644,HX8_18763:6:2222:6745:49461	7	0	0	1	1	1	0	Chr.X- 24201495(92)--CCA--24240333(30) Chr.X- (score 80)	.	CCA	HX8_18763:6:1214:18954:31195/2,HX8_18763:6:1111:28361:70662/1	2	_	_	_	_	_	_	_	_	_	_	_	_	_	_	_	_	_	_	0
MD5133d	X	58635159	58635161	X	58648191	58648193	342	9	-	-	13030	70	tandem-duplication	HX8_18763:6:1103:23470:63630,HX8_18763:6:1111:30442:73071,HX8_18763:6:1115:7436:1713,HX8_18763:6:1116:27742:56932,HX8_18763:6:1201:7689:37700,HX8_18763:6:1206:26484:64386,HX8_18763:6:1216:31974:72455,HX8_18763:6:2124:16681:49584,HX8_18763:6:2201:27935:58462	9	0	0	1	1	1	0	Chr.X- 58635161(60)--T--58648193(92) Chr.X- (score 70)	.	T	HX8_18763:6:1103:23470:63630/1,HX8_18763:6:2222:14052:13000/1,HX8_18763:6:1201:7689:37700/1	3	_	_	_	_	_	_	_	_	_	_	_	_	_	_	_	_	_	_	0
MD5133e	1	136677851	136677856	1	136691926	136691931	26	4	-	-	14070	98	tandem-duplication	HX8_18763:7:1203:31842:67832,HX8_18763:7:2101:22729:15127,HX8_18763:7:2101:3478:44152,HX8_18763:7:2117:16285:34483	4	0	0	1	1	1	0	Chr.1- 136677856(52)--GCTT--136691931(27) Chr.1- (score 98)	.	GCTT	HX8_18763:7:1105:14448:1415/1,HX8_18763:7:2211:26189:13351/2	2	Gm19705	Gm19705	ENSMUST00000180495.7	1	_	UTRintron	3	5	_	_	_	_	_	_	_	_	_	_	0
MD5133e	11	114931580	114931584	11	114934955	114934959	92	5	-	-	3371	99	tandem-duplication	HX8_18763:7:1102:13900:23847,HX8_18763:7:1118:3681:55016,HX8_18763:7:2123:3630:44732,HX8_18763:7:2211:21805:59306,HX8_18763:7:2223:5802:34254	5	0	0	1	1	1	0	Chr.11- 114931584(81)--TGG--114934959(56) Chr.11- (score 99)	.	TGG	HX8_18763:7:2120:7243:12279/1,HX8_18763:7:1102:13900:23847/2,HX8_18763:7:2123:3630:44732/1	3	Cd300lb	Cd300lb	ENSMUST00000106581.4	-1	1	intron	1	4	_	_	_	_	_	_	_	_	_	_	0
MD5133e	12	10783634	10783637	12	10809251	10809254	95	4	-	-	25614	95	tandem-duplication	HX8_18763:7:1102:3559:70522,HX8_18763:7:1110:18111:61696,HX8_18763:7:2104:29406:24409,HX8_18763:7:2219:22282:47509	4	0	0	1	1	0	0	Chr.12- 10783637(35)--CC--10809254(52) Chr.12- (score 95)	.	CC	HX8_18763:7:1216:27671:45277/2,HX8_18763:7:1110:18111:61696/1,HX8_18763:7:1204:28696:23636/1,HX8_18763:7:2102:16153:10275/2,HX8_18763:7:2104:29406:24409/1,HX8_18763:7:1115:32390:37875/2	6	_	_	_	_	_	_	_	_	_	_	_	_	_	_	_	_	_	_	0
MD5133e	12	87427586	87427590	12	87460252	87460256	125	6	-	-	32662	99	tandem-duplication	HX8_18763:7:1108:14062:59569,HX8_18763:7:1108:6218:56422,HX8_18763:7:1110:6005:45189,HX8_18763:7:1116:7679:44362,HX8_18763:7:2103:9475:23706,HX8_18763:7:2201:22861:3120	6	0	0	1	1	1	0	Chr.12- 87427590(87)--TTA--87460256(53) Chr.12- (score 99)	.	TTA	HX8_18763:7:1108:14062:59569/2,HX8_18763:7:2103:9475:23706/2,HX8_18763:7:1110:6005:45189/1,HX8_18763:7:2115:15676:61099/1,HX8_18763:7:1108:6218:56422/1,HX8_18763:7:2115:15808:61116/1,HX8_18763:7:1204:30208:3928/1,HX8_18763:7:1103:15361:55526/2	8	Alkbh1	Alkbh1	ENSMUST00000162961.7	-1	_	3UTRexon	6	6	_	Snw1	Snw1	ENSMUST00000021428.7	-1	2	intron	6	14	_	620
MD5133e	13	100763476	100763478	13	100850477	100850479	139	4	-	-	86999	99	tandem-duplication	HX8_18763:7:1122:29579:42991,HX8_18763:7:1206:20628:10503,HX8_18763:7:2115:20496:71981,HX8_18763:7:2208:20476:22686	4	0	0	1	1	1	0	Chr.13- 100763478(77)--G--100850479(78) Chr.13- (score 99)	.	G	HX8_18763:7:2115:20496:71981/1,HX8_18763:7:1218:23439:27820/1,HX8_18763:7:1202:9364:50937/1	3	Cenph	Cenph	ENSMUST00000075550.3	-1	1	intron	7	9	_	Gm29502	Gm29502	ENSMUST00000185979.1	1	_	UTRintron	1	3	_	200
MD5133e	14	37907742	37907743	19	19193933	19193934	146	5	+	+	-1	_	balanced_translocation	HX8_18763:7:1206:12702:34852,HX8_18763:7:1213:14478:72244,HX8_18763:7:1224:26829:35555,HX8_18763:7:2119:16650:46120,HX8_18763:7:2209:26220:45013	5	147	0	2	2	1	0	_	_	_	_	_	_	_	_	_	_	_	_	_	_	_	_	_	_	_	_	_	_	_	0
MD5133e	14	37907775	37907776	19	19193928	19193929	147	10	-	-	-1	_	balanced_translocation	HX8_18763:7:1103:15371:16762,HX8_18763:7:1103:9810:5546,HX8_18763:7:1117:25540:34799,HX8_18763:7:1214:3366:47193,HX8_18763:7:2104:17949:18274,HX8_18763:7:2109:10825:4632,HX8_18763:7:2117:11211:33709,HX8_18763:7:2117:22556:19715,HX8_18763:7:2210:23155:39001,HX8_18763:7:2224:19025:2768	10	146	0	2	2	1	0	_	_	_	_	_	_	_	_	_	_	_	_	_	_	_	_	_	_	_	_	_	_	_	0
MD5133e	14	99032364	99032365	14	99061463	99061464	161	8	+	+	29098	100	deletion	HX8_18763:7:1113:5863:68359,HX8_18763:7:1121:3762:53926,HX8_18763:7:1207:31548:36698,HX8_18763:7:1220:5893:55965,HX8_18763:7:1221:7334:28330,HX8_18763:7:1224:10541:36030,HX8_18763:7:2202:15798:27275,HX8_18763:7:2220:27925:72438	8	0	0	1	1	1	0	Chr.14 99032365] A [99061464 Chr.14 (score 100)	A	.	HX8_18763:7:2220:27925:72438/2,HX8_18763:7:2220:27935:72455/2,HX8_18763:7:1220:5893:55965/2,HX8_18763:7:2122:17117:56141/2	4	_	_	_	_	_	_	_	_	_	Bora	Bora	ENSMUST00000022656.6	1	1	intron	7	12	_	0
MD5133e	18	45254327	45254331	18	45264523	45264527	216	8	-	-	10192	69	tandem-duplication	HX8_18763:7:1104:13869:59833,HX8_18763:7:2103:13555:13404,HX8_18763:7:2105:20344:62716,HX8_18763:7:2108:18122:18784,HX8_18763:7:2112:23734:37366,HX8_18763:7:2115:29609:15725,HX8_18763:7:2117:19948:41849,HX8_18763:7:2220:15716:30017	8	0	0	1	1	0	0	Chr.18- 45254331(28)--GCT--45264527(24) Chr.18- (score 69)	.	GCT	HX8_18763:7:2220:15716:30017/1,HX8_18763:7:2117:19948:41849/1,HX8_18763:7:2115:29264:18397/1,HX8_18763:7:2108:18122:18784/1,HX8_18763:7:1216:7710:70082/2	5	_	_	_	_	_	_	_	_	_	_	_	_	_	_	_	_	_	_	0
MD5133e	18	84255684	84255688	18	84539021	84539025	223	6	+	+	283333	100	deletion	HX8_18763:7:1219:3275:70908,HX8_18763:7:2101:7425:33129,HX8_18763:7:2105:27011:24690,HX8_18763:7:2112:19634:2206,HX8_18763:7:2122:26179:70047,HX8_18763:7:2124:20912:23724	6	0	0	1	1	1	0	Chr.18 84255685(88)--AAA--84539022(25) Chr.18 (score 100)	.	AAA	HX8_18763:7:2223:25033:63876/2,HX8_18763:7:2223:25043:63894/2,HX8_18763:7:2210:6532:60905/1,HX8_18763:7:2101:7425:33129/1,HX8_18763:7:2210:6482:60923/1,HX8_18763:7:2112:19634:2206/2,HX8_18763:7:2105:27011:24690/2,HX8_18763:7:2210:6502:60923/1	8	Zfp407	Zfp407	ENSMUST00000125763.1	-1	1	intron	8	9	_	Zfp407	Zfp407	ENSMUST00000125763.1	-1	2	intron	3	9	_	680
MD5133e	19	27298106	27298110	19	27326262	27326266	225	23	-	-	28152	70	tandem-duplication	HX8_18763:7:1102:19725:64316,HX8_18763:7:1104:25215:26150,HX8_18763:7:1104:32441:31670,HX8_18763:7:1109:27996:49812,HX8_18763:7:1111:3681:28857,HX8_18763:7:1112:5315:64351,HX8_18763:7:1119:23429:26396,HX8_18763:7:1120:15879:23231,HX8_18763:7:1122:26717:31283,HX8_18763:7:1207:3589:46279,HX8_18763:7:2104:23794:6565,HX8_18763:7:2104:9313:14670,HX8_18763:7:2106:19086:41022,HX8_18763:7:2109:3214:65001…	23	0	0	1	1	1	0	Chr.19- 27298110(07)--CAC--27326266(63) Chr.19- (score 70)	.	CAC	HX8_18763:7:1109:27996:49812/1,HX8_18763:7:2122:2503:53856/1,HX8_18763:7:2208:4097:56686/1,HX8_18763:7:1222:19745:18467/2,HX8_18763:7:1102:13210:61608/1,HX8_18763:7:1209:27001:9167/1,HX8_18763:7:1213:28909:40038/1	7	_	_	_	_	_	_	_	_	_	Kcnv2	Kcnv2	ENSMUST00000056708.3	1	0	intron	1	2	_	0
MD5133e	3	53053509	53053514	3	53216595	53216600	262	4	+	+	163081	99	deletion	HX8_18763:7:1115:7588:42692,HX8_18763:7:2101:14093:42921,HX8_18763:7:2102:13819:60659,HX8_18763:7:2124:8887:11611	4	0	0	1	1	1	0	Chr.3 53053510(14)--AATG--53216596(600) Chr.3 (score 99)	.	AATG	HX8_18763:7:2124:8887:11611/1,HX8_18763:7:2216:13667:64755/1,HX8_18763:7:2216:13687:64720/1,HX8_18763:7:2216:13707:64790/1	4	Lhfp	Lhfp	ENSMUST00000059562.13	1	1	intron	2	4	_	Lhfp	Lhfp	ENSMUST00000059562.13	1	1	intron	2	4	_	460
MD5133e	3	114067831	114067832	3	114075358	114075359	271	15	+	+	7526	_	deletion	HX8_18763:7:1113:2920:21807,HX8_18763:7:1118:2392:63437,HX8_18763:7:1118:29244:25534,HX8_18763:7:1118:6350:35942,HX8_18763:7:1202:26098:6020,HX8_18763:7:1209:4736:56493,HX8_18763:7:1219:27986:4509,HX8_18763:7:2108:15392:7655,HX8_18763:7:2110:12642:14846,HX8_18763:7:2112:16518:46208,HX8_18763:7:2121:11028:3999,HX8_18763:7:2206:25855:65476,HX8_18763:7:2209:11566:15725,HX8_18763:7:2209:30472:60114,H…	15	0	0	1	1	1	0	_	_	_	_	_	Col11a1	Col11a1	ENSMUST00000092155.11	1	0	intron	4	67	_	Col11a1	Col11a1	ENSMUST00000092155.11	1	0	intron	4	67	_	460
MD5133e	3	118922482	118922485	3	118941658	118941661	273	5	+	-	19173	65	Duplication_with_distant_intrachromosomal_inverted_insertion	HX8_18763:7:1107:4777:60571,HX8_18763:7:1122:23470:55016,HX8_18763:7:1204:5335:61292,HX8_18763:7:1213:8836:51781,HX8_18763:7:2214:27935:27169	5	0	0	2	1	1	0	Chr.3 118922483(85)--AA--118941661(59) Chr.3- (score 65)	.	AA	HX8_18763:7:1209:32461:57126/1,HX8_18763:7:2116:7537:41163/2,HX8_18763:7:1209:32512:57108/1	3	Dpyd	Dpyd	ENSMUST00000039177.11	1	1	intron	11	23	_	Dpyd	Dpyd	ENSMUST00000039177.11	1	1	intron	11	23	_	450
MD5133e	3	118922782	118922783	3	118931607	118931608	274	7	-	+	8824	100	Duplication_with_distant_intrachromosomal_inverted_insertion	HX8_18763:7:1109:12784:35098,HX8_18763:7:1119:32289:12173,HX8_18763:7:1120:30563:55245,HX8_18763:7:1217:1986:15162,HX8_18763:7:2111:9699:7005,HX8_18763:7:2119:31365:13140,HX8_18763:7:2122:14468:41321	7	0	0	2	1	1	0	Chr.3- 118922783] TTTTAT [118931608 Chr.3 (score 100)	TTTTAT	.	HX8_18763:7:1120:30563:55245/2,HX8_18763:7:2114:10886:31564/1,HX8_18763:7:1117:19187:46015/2,HX8_18763:7:2122:14468:41321/1	4	Dpyd	Dpyd	ENSMUST00000039177.11	1	1	intron	11	23	_	Dpyd	Dpyd	ENSMUST00000039177.11	1	1	intron	11	23	_	450
MD5133e	4	38882404	38882405	4	38886223	38886224	282	8	-	-	3818	_	tandem-duplication	HX8_18763:7:1117:31030:24901,HX8_18763:7:1123:27955:36698,HX8_18763:7:1209:19055:31933,HX8_18763:7:1212:3945:11769,HX8_18763:7:2102:29102:61503,HX8_18763:7:2111:8410:65318,HX8_18763:7:2211:29965:44925,HX8_18763:7:2224:1915:29455	8	0	0	1	1	1	0	_	_	_	_	_	_	_	_	_	_	_	_	_	_	_	_	_	_	_	_	_	_	_	0
MD5133e	4	84572805	84572807	4	84702233	84702235	287	10	+	+	129426	93	deletion	HX8_18763:7:1101:10429:14494,HX8_18763:7:1102:7090:56282,HX8_18763:7:1109:27539:48705,HX8_18763:7:1115:16396:57424,HX8_18763:7:1118:5761:33621,HX8_18763:7:1119:7425:2610,HX8_18763:7:1222:14001:17940,HX8_18763:7:2122:22445:58971,HX8_18763:7:2122:23551:61943,HX8_18763:7:2212:20902:72684	10	0	0	1	1	1	0	Chr.4 84572806(07)--A--84702234(35) Chr.4 (score 93)	.	A	HX8_18763:7:1123:20953:68201/1,HX8_18763:7:1115:16396:57424/1,HX8_18763:7:2111:8278:67058/1,HX8_18763:7:2122:22445:58971/2	4	Bnc2	Bnc2	ENSMUST00000176691.7	-1	0	intron	1	6	_	_	_	_	_	_	_	_	_	_	0
MD5133e	5	74334571	74334575	5	74384689	74384693	303	6	+	+	50114	75	deletion	HX8_18763:7:1206:20172:10310,HX8_18763:7:2115:29833:44099,HX8_18763:7:2123:6076:35362,HX8_18763:7:2202:23906:15760,HX8_18763:7:2216:8044:20172,HX8_18763:7:2217:3001:26765	6	0	0	1	1	1	0	Chr.5 74334572(75)--ACT--74384690(93) Chr.5 (score 75)	.	ACT	HX8_18763:7:2115:29833:44099/2,HX8_18763:7:2104:12571:45804/1,HX8_18763:7:2110:21176:20700/2	3	Scfd2	Scfd2	ENSMUST00000072857.12	-1	1	intron	5	9	_	Scfd2	Scfd2	ENSMUST00000072857.12	-1	1	intron	5	9	_	460
MD5133e	7	98168570	98168571	7	98183151	98183152	320	9	+	+	14580	_	deletion	HX8_18763:7:1111:7415:7304,HX8_18763:7:1123:4716:5475,HX8_18763:7:1205:26494:29595,HX8_18763:7:1206:15351:50269,HX8_18763:7:1219:19319:30140,HX8_18763:7:2115:24566:55051,HX8_18763:7:2116:28158:56422,HX8_18763:7:2121:29894:37243,HX8_18763:7:2123:19025:35783	9	0	0	2	1	1	0	_	_	_	_	_	Capn5	Capn5	ENSMUST00000040971.13	-1	_	5UTRintron	1	13	_	_	_	_	_	_	_	_	_	_	0
MD5133e	7	107340860	107340864	7	107368764	107368768	321	6	-	-	27900	100	tandem-duplication	HX8_18763:7:1111:16062:59552,HX8_18763:7:1112:26494:13562,HX8_18763:7:1220:21572:63577,HX8_18763:7:2114:9567:1327,HX8_18763:7:2116:27336:29507,HX8_18763:7:2202:30624:58620	6	0	0	1	1	0	0	Chr.7- 107340864(61)--GGC--107368768(65) Chr.7- (score 100)	.	GGC	HX8_18763:7:1112:26494:13562/2	1	_	_	_	_	_	_	_	_	_	_	_	_	_	_	_	_	_	_	0
MD5133e	8	11292115	11292116	8	11374292	11374293	326	14	+	+	82176	_	deletion	HX8_18763:7:1102:14042:72332,HX8_18763:7:1120:15280:3805,HX8_18763:7:1206:29711:24690,HX8_18763:7:1209:25682:53223,HX8_18763:7:2104:29000:72860,HX8_18763:7:2107:19705:42833,HX8_18763:7:2108:8288:42604,HX8_18763:7:2108:8694:56071,HX8_18763:7:2116:4422:13510,HX8_18763:7:2120:21856:68605,HX8_18763:7:2120:28676:62734,HX8_18763:7:2123:19624:29789,HX8_18763:7:2211:29812:28031,HX8_18763:7:2213:5254:69133	14	0	0	1	1	1	0	_	_	_	_	_	Col4a1	Col4a1	ENSMUST00000033898.9	-1	0	intron	1	52	_	Col4a2	Col4a2	ENSMUST00000033899.13	1	0	intron	4	48	_	540
MD5133f	12	26658330	26658332	12	26662680	26662682	106	17	+	+	4348	100	deletion	HX8_18763:8:1103:20821:43712,HX8_18763:8:1107:2737:12771,HX8_18763:8:1108:2960:13685,HX8_18763:8:1109:29508:9466,HX8_18763:8:1119:4706:4860,HX8_18763:8:1122:12378:34957,HX8_18763:8:1122:23987:37032,HX8_18763:8:1208:23287:13738,HX8_18763:8:1220:16488:60571,HX8_18763:8:1224:25682:51254,HX8_18763:8:2102:7415:38526,HX8_18763:8:2103:13687:46367,HX8_18763:8:2105:15909:66918,HX8_18763:8:2123:16417:23565…	17	0	0	1	1	1	0	Chr.12 26658331(32)--T--26662681(82) Chr.12 (score 100)	.	T	HX8_18763:8:1224:25682:51254/2,HX8_18763:8:2105:15909:66918/2,HX8_18763:8:2103:13687:46367/2,HX8_18763:8:1220:5203:22915/1,HX8_18763:8:2211:3407:69871/1,HX8_18763:8:1122:23987:37032/1,HX8_18763:8:2203:19553:41725/2	7	_	_	_	_	_	_	_	_	_	_	_	_	_	_	_	_	_	_	0
MD5133f	18	75185352	75185353	18	75331377	75331378	225	10	+	+	146024	_	deletion	HX8_18763:8:1102:7811:46419,HX8_18763:8:1115:28392:38684,HX8_18763:8:1122:5386:69010,HX8_18763:8:1213:18213:30545,HX8_18763:8:1214:15716:59059,HX8_18763:8:1216:29254:3401,HX8_18763:8:2117:20527:40003,HX8_18763:8:2124:13646:42991,HX8_18763:8:2219:12621:65617,HX8_18763:8:2222:16447:59411	10	0	0	1	1	1	0	_	_	_	_	_	Dym	Dym	ENSMUST00000039608.7	1	2	intron	13	17	_	_	_	_	_	_	_	_	_	_	0
MD5133f	2	37456015	37456016	2	37642146	37642147	245	12	+	+	186130	_	deletion	HX8_18763:8:1110:9090:7673,HX8_18763:8:1112:18152:3049,HX8_18763:8:1117:17746:32584,HX8_18763:8:1119:30117:44064,HX8_18763:8:1205:31822:67093,HX8_18763:8:1209:31284:46999,HX8_18763:8:2104:11647:9783,HX8_18763:8:2106:19299:58971,HX8_18763:8:2110:13179:16059,HX8_18763:8:2208:31477:46876,HX8_18763:8:2209:12601:13158,HX8_18763:8:2217:6086:64878	12	0	0	1	1	1	0	_	_	_	_	_	Rabgap1	Rabgap1	ENSMUST00000061179.11	1	_	5UTRintron	1	26	_	Strbp	Strbp	ENSMUST00000028279.9	-1	2	intron	2	17	_	580
MD5133f	3	155387346	155387347	3	155479776	155479777	271	10	-	-	92429	_	tandem-duplication	HX8_18763:8:1110:11820:70275,HX8_18763:8:1110:26088:36065,HX8_18763:8:1114:7547:42552,HX8_18763:8:1119:7740:27486,HX8_18763:8:1204:24525:14090,HX8_18763:8:1209:7162:65968,HX8_18763:8:2108:9912:21298,HX8_18763:8:2204:23419:66636,HX8_18763:8:2209:11667:69309,HX8_18763:8:2210:27123:48547	10	0	0	1	1	1	0	_	_	_	_	_	_	_	_	_	_	_	_	_	_	_	_	_	_	_	_	_	_	_	0
MD5133f	4	48864475	48864478	4	48929132	48929135	283	13	-	-	64654	100	tandem-duplication	HX8_18763:8:1106:22577:32443,HX8_18763:8:1112:9841:22757,HX8_18763:8:1113:25033:70100,HX8_18763:8:1117:22374:70100,HX8_18763:8:1204:21856:12771,HX8_18763:8:1205:16122:2135,HX8_18763:8:1209:20791:31916,HX8_18763:8:2104:27945:18537,HX8_18763:8:2206:8714:59376,HX8_18763:8:2214:2970:19540,HX8_18763:8:2220:12266:8429,HX8_18763:8:2223:15250:35783,HX8_18763:8:2223:21572:26202	13	0	0	1	1	1	0	Chr.4- 48864478(76)--TG--48929135(33) Chr.4- (score 100)	.	TG	HX8_18763:8:1204:21856:12771/2,HX8_18763:8:2206:10429:62136/1,HX8_18763:8:2206:8714:59376/1,HX8_18763:8:1114:20740:45400/2,HX8_18763:8:1113:25033:70100/1	5	_	_	_	_	_	_	_	_	_	Gm12436	Gm12436	ENSMUST00000131099.1	1	_	UTRintron	2	4	_	0
MD5133f	4	45739040	45739041	5	8537485	8537486	281	10	-	+	-1	_	Fold-back_inversion_with_templated_interchromosomal_insertion	HX8_18763:8:1103:22161:67199,HX8_18763:8:1114:11718:2663,HX8_18763:8:1124:8988:70363,HX8_18763:8:1209:24495:20225,HX8_18763:8:1216:24880:1625,HX8_18763:8:1222:8359:15654,HX8_18763:8:2123:12946:62312,HX8_18763:8:2124:16965:11892,HX8_18763:8:2208:5244:29595,HX8_18763:8:2209:5700:6653	10	0	0	2	2	1	0	_	_	_	_	_	_	_	_	_	_	_	_	_	_	Rundc3b	Rundc3b	ENSMUST00000047485.14	-1	2	intron	6	10	_	0
MD5133f	4	45739284	45739285	5	8537771	8537772	282	8	+	+	-1	_	Fold-back_inversion_with_templated_interchromosomal_insertion	HX8_18763:8:1112:24515:3419,HX8_18763:8:1113:24119:24778,HX8_18763:8:1124:19644:31617,HX8_18763:8:1204:7730:55385,HX8_18763:8:1205:25652:19452,HX8_18763:8:2102:25773:40653,HX8_18763:8:2112:24738:25148,HX8_18763:8:2215:27539:28453	8	0	0	2	2	1	0	_	_	_	_	_	_	_	_	_	_	_	_	_	_	Rundc3b	Rundc3b	ENSMUST00000047485.14	-1	2	intron	6	10	_	0
MD5133f	4	152100619	152100620	X	109217165	109217166	307	5	-	-	-1	_	Fold-back_inversion_with_templated_interchromosomal_insertion	HX8_18763:8:1111:20029:55913,HX8_18763:8:1210:28777:4509,HX8_18763:8:1211:15757:3436,HX8_18763:8:2211:9364:56739,HX8_18763:8:2218:26829:25429	5	0	0	2	2	1	0	_	_	_	_	_	Plekhg5	Plekhg5	ENSMUST00000105661.9	1	0	intron	1	21	_	_	_	_	_	_	_	_	_	_	0
MD5133f	4	152100724	152100726	5	8977816	8977818	306	11	+	-	-1	68	Fold-back_inversion_with_templated_interchromosomal_insertion	HX8_18763:8:1106:20709:51148,HX8_18763:8:1201:18771:65687,HX8_18763:8:1205:31233:1801,HX8_18763:8:1207:31416:46771,HX8_18763:8:1208:8014:70152,HX8_18763:8:1213:14489:32215,HX8_18763:8:2110:21623:27872,HX8_18763:8:2114:29021:64245,HX8_18763:8:2203:14235:1643,HX8_18763:8:2214:10673:21315,HX8_18763:8:2224:32623:22247	11	0	0	2	2	1	0	Chr.4 152100725(26)--C--8977818(17) Chr.5- (score 68)	.	C	HX8_18763:8:2114:29021:64245/2,HX8_18763:8:2203:14235:1643/1,HX8_18763:8:2101:30584:10873/2,HX8_18763:8:1213:14489:32215/1,HX8_18763:8:2119:8004:73053/1,HX8_18763:8:1205:31233:1801/1,HX8_18763:8:2115:31040:6390/2,HX8_18763:8:1111:10754:10451/2,HX8_18763:8:2115:30929:5950/2,HX8_18763:8:2203:14022:1625/1	10	Plekhg5	Plekhg5	ENSMUST00000105661.9	1	0	intron	1	21	_	Crot	Crot	ENSMUST00000003720.4	-1	0	intron	8	18	_	900
MD5133f	5	8726530	8726531	5	25959251	25959252	312	23	-	-	17232720	_	TD_part_of_BFB_cluster	HX8_18763:8:1102:16153:11013,HX8_18763:8:1107:3397:46648,HX8_18763:8:1117:18051:21930,HX8_18763:8:1119:13200:53539,HX8_18763:8:1119:14570:41286,HX8_18763:8:1119:21836:36575,HX8_18763:8:1123:4137:47474,HX8_18763:8:1203:28534:64386,HX8_18763:8:1203:9171:22475,HX8_18763:8:1205:19867:39282,HX8_18763:8:1215:3792:46876,HX8_18763:8:1218:24464:25798,HX8_18763:8:1221:22972:19663,HX8_18763:8:2106:24322:413…	23	0	0	1	1	0	0	_	_	_	_	_	Abcb1a	Abcb1a	ENSMUST00000047753.4	1	0	intron	20	28	_	_	_	_	_	_	_	_	_	_	0
MD5133f	5	8737915	8737916	5	8788958	8788959	313	18	+	-	51042	_	Fold-back_inversion	HX8_18763:8:1106:5660:65371,HX8_18763:8:1108:12763:62171,HX8_18763:8:1108:21663:28119,HX8_18763:8:1109:19755:2135,HX8_18763:8:1206:26737:72561,HX8_18763:8:1207:1529:21579,HX8_18763:8:1212:31842:3243,HX8_18763:8:1213:14874:30597,HX8_18763:8:1219:2372:32180,HX8_18763:8:1224:16559:66496,HX8_18763:8:1224:17898:64351,HX8_18763:8:2102:18061:52854,HX8_18763:8:2104:32339:59552,HX8_18763:8:2115:1590:8112,…	18	0	0	1	1	1	0	_	_	_	_	_	Abcb1a	Abcb1a	ENSMUST00000047753.4	1	0	intron	24	28	_	_	_	_	_	_	_	_	_	_	0
MD5133f	5	8915976	8915977	5	8925161	8925162	315	8	-	+	9184	_	Fold-back_inversion	HX8_18763:8:1102:3173:56247,HX8_18763:8:1209:3640:35432,HX8_18763:8:1212:19958:41163,HX8_18763:8:2107:17685:14934,HX8_18763:8:2108:28239:52238,HX8_18763:8:2124:9851:62400,HX8_18763:8:2208:16569:38069,HX8_18763:8:2219:32694:7849	8	0	0	1	1	1	0	_	_	_	_	_	Abcb4	Abcb4	ENSMUST00000003717.12	1	0	intron	9	28	_	Abcb4	Abcb4	ENSMUST00000003717.12	1	0	intron	12	28	_	530
MD5133f	5	8958419	8958423	8	106262675	106262679	317	10	+	+	-1	99	Fold-back_inversion_with_templated_interchromosomal_insertion	HX8_18763:8:1205:30939:36592,HX8_18763:8:1220:27925:23495,HX8_18763:8:2107:17503:50902,HX8_18763:8:2113:31375:1485,HX8_18763:8:2114:13200:53926,HX8_18763:8:2202:17878:38297,HX8_18763:8:2205:2980:9853,HX8_18763:8:2213:2889:30404,HX8_18763:8:2217:29833:8552,HX8_18763:8:2220:15209:32619	10	0	0	1	2	1	0	Chr.5 8958420(23)--TGA--106262676(79) Chr.8 (score 99)	.	TGA	HX8_18763:8:2202:17878:38297/1,HX8_18763:8:2119:18751:26800/1,HX8_18763:8:1105:22201:7638/1,HX8_18763:8:1105:22201:7532/1,HX8_18763:8:2213:2889:30404/1	5	Abcb4	Abcb4	ENSMUST00000003717.12	1	2	exon	27	28	_	Smpd3	Smpd3	ENSMUST00000067512.7	-1	0	intron	3	9	_	500
MD5133f	5	49029677	49029679	5	49040609	49040611	323	18	-	-	10930	99	tandem-duplication	HX8_18763:8:1201:23104:25798,HX8_18763:8:1206:7030:46367,HX8_18763:8:1211:21481:40073,HX8_18763:8:1212:21095:53293,HX8_18763:8:1215:15108:48125,HX8_18763:8:1217:19461:42130,HX8_18763:8:1220:17026:49127,HX8_18763:8:1222:3782:5581,HX8_18763:8:2101:15625:64281,HX8_18763:8:2115:8836:6284,HX8_18763:8:2117:15838:17430,HX8_18763:8:2119:12895:32689,HX8_18763:8:2202:3873:34676,HX8_18763:8:2205:19603:41602…	18	0	0	1	1	1	0	Chr.5- 49029679(78)--A--49040611(10) Chr.5- (score 99)	.	A	HX8_18763:8:2205:27935:65283/2,HX8_18763:8:1117:24170:53944/1,HX8_18763:8:2119:12895:32689/1,HX8_18763:8:1215:15108:48125/2,HX8_18763:8:2220:19035:70961/2,HX8_18763:8:1117:24150:53944/1,HX8_18763:8:1222:3782:5581/1,HX8_18763:8:2117:15838:17430/1,HX8_18763:8:1201:23104:25798/2,HX8_18763:8:2202:3873:34676/2,HX8_18763:8:2115:8836:6284/2	11	Kcnip4	Kcnip4	ENSMUST00000087395.10	-1	1	intron	1	9	_	Kcnip4	Kcnip4	ENSMUST00000087395.10	-1	1	intron	1	9	_	460
MD5133f	6	103193797	103193798	6	103198645	103198646	334	16	+	+	4847	_	deletion	HX8_18763:8:1107:7415:26642,HX8_18763:8:1111:6542:25024,HX8_18763:8:1118:17665:33955,HX8_18763:8:1123:12499:72227,HX8_18763:8:1124:27245:68271,HX8_18763:8:1202:31558:7919,HX8_18763:8:1211:10450:33586,HX8_18763:8:1216:31182:10749,HX8_18763:8:1219:28432:53838,HX8_18763:8:2108:2006:10275,HX8_18763:8:2124:13971:45593,HX8_18763:8:2203:27935:42851,HX8_18763:8:2210:7476:44257,HX8_18763:8:2220:11475:5185…	16	0	0	1	1	1	0	_	_	_	_	_	_	_	_	_	_	_	_	_	_	_	_	_	_	_	_	_	_	_	0
MD5133f	6	136628906	136628910	6	136653098	136653102	338	12	+	+	24188	100	deletion	HX8_18763:8:1102:20943:14283,HX8_18763:8:1103:22627:9220,HX8_18763:8:1108:24302:34236,HX8_18763:8:1111:17634:41532,HX8_18763:8:1122:7162:37313,HX8_18763:8:1209:3742:58075,HX8_18763:8:1219:12631:44679,HX8_18763:8:2103:3498:6038,HX8_18763:8:2108:9973:66548,HX8_18763:8:2111:16863:36610,HX8_18763:8:2215:27306:18520,HX8_18763:8:2220:4939:22598	12	0	0	1	1	1	0	Chr.6 136628907(10)--AGG--136653099(102) Chr.6 (score 100)	.	AGG	HX8_18763:8:1121:1590:51254/1,HX8_18763:8:1114:25327:35309/1,HX8_18763:8:1103:22627:9220/2,HX8_18763:8:1209:21826:48476/2,HX8_18763:8:1103:22617:9238/2	5	Plbd1	Plbd1	ENSMUST00000032336.6	-1	1	intron	6	11	_	Plbd1	Plbd1	ENSMUST00000032336.6	-1	1	intron	1	11	_	880
MD5133f	8	10567600	10567603	8	10569355	10569358	346	10	+	+	1752	100	deletion	HX8_18763:8:1102:23896:12121,HX8_18763:8:1211:6055:49461,HX8_18763:8:1217:16254:59253,HX8_18763:8:2102:24200:70908,HX8_18763:8:2107:17675:8904,HX8_18763:8:2109:31081:62013,HX8_18763:8:2120:10784:13492,HX8_18763:8:2202:10703:56282,HX8_18763:8:2211:25205:9783,HX8_18763:8:2224:17766:44714	10	0	0	1	1	1	0	Chr.8 10567601(03)--TG--10569356(58) Chr.8 (score 100)	.	TG	HX8_18763:8:1101:1702:31265/1,HX8_18763:8:2109:31081:62013/1,HX8_18763:8:1116:19847:14951/1,HX8_18763:8:2212:23317:64843/1,HX8_18763:8:1101:1570:31353/1	5	Myo16	Myo16	ENSMUST00000042103.8	1	1	intron	30	35	_	Myo16	Myo16	ENSMUST00000042103.8	1	1	intron	30	35	_	460
MD5133f	8	106262930	106262931	X	109216955	109216956	359	5	+	+	-1	100	Fold-back_inversion_with_templated_interchromosomal_insertion	HX8_18763:8:1119:22881:11031,HX8_18763:8:1120:10450:54014,HX8_18763:8:1219:18142:42552,HX8_18763:8:1219:2920:21772,HX8_18763:8:2222:15788:42060	5	0	0	2	2	1	0	Chr.8 106262931] A [109216956 Chr.X (score 100)	A	.	HX8_18763:8:1115:8542:35977/1,HX8_18763:8:2110:12165:26396/1,HX8_18763:8:1107:4056:32777/2,HX8_18763:8:1111:20029:55913/1,HX8_18763:8:2110:12175:26378/1,HX8_18763:8:2218:26697:25587/1,HX8_18763:8:1109:11738:8112/1,HX8_18763:8:2218:26829:25429/1	8	Smpd3	Smpd3	ENSMUST00000067512.7	-1	0	intron	3	9	_	_	_	_	_	_	_	_	_	_	0
MD5133f	X	59568814	59568815	X	59593531	59593532	363	15	-	-	24716	_	tandem-duplication	HX8_18763:8:1103:30746:60061,HX8_18763:8:1117:32309:71559,HX8_18763:8:1122:14752:71805,HX8_18763:8:1214:11058:54401,HX8_18763:8:1214:1783:67058,HX8_18763:8:1215:20161:64404,HX8_18763:8:1215:9607:11418,HX8_18763:8:1223:32177:40882,HX8_18763:8:2108:29579:9941,HX8_18763:8:2201:14235:34799,HX8_18763:8:2204:10176:64650,HX8_18763:8:2206:21065:15232,HX8_18763:8:2209:21765:19047,HX8_18763:8:2216:15747:57…	15	0	0	1	1	1	0	_	_	_	_	_	_	_	_	_	_	_	_	_	_	_	_	_	_	_	_	_	_	_	0
MD5135c	1	189730330	189730331	1	189742366	189742367	51	15	+	+	12035	_	deletion	HX9_18764:5:1103:3173:44644,HX9_18764:5:1110:20385:70979,HX9_18764:5:1111:19207:2065,HX9_18764:5:1115:8298:14635,HX9_18764:5:1118:27762:48845,HX9_18764:5:1209:6806:14723,HX9_18764:5:1215:25926:54207,HX9_18764:5:1224:16924:33375,HX9_18764:5:2101:4137:39071,HX9_18764:5:2109:28331:63366,HX9_18764:5:2113:27428:25657,HX9_18764:5:2204:23652:19856,HX9_18764:5:2207:24170:70574,HX9_18764:5:2207:2595:41954…	15	0	0	1	1	1	0	_	_	_	_	_	Ptpn14	Ptpn14	ENSMUST00000097442.8	1	_	5UTRintron	1	19	_	Ptpn14	Ptpn14	ENSMUST00000097442.8	1	_	5UTRintron	1	19	_	840
MD5135c	13	77982280	77982284	15	16557839	16557843	167	18	-	-	-1	98	Tandem_duplication_with_duplicated_interchromosomal_fragment_at_breakpoint	HX9_18764:5:1102:25104:41602,HX9_18764:5:1107:23470:57864,HX9_18764:5:1119:11637:71471,HX9_18764:5:1202:4371:36451,HX9_18764:5:1207:16051:31898,HX9_18764:5:1213:27488:49812,HX9_18764:5:1224:20933:14441,HX9_18764:5:2108:20709:13738,HX9_18764:5:2109:24860:21245,HX9_18764:5:2114:30614:72631,HX9_18764:5:2117:16072:11611,HX9_18764:5:2119:7852:37805,HX9_18764:5:2120:3833:20190,HX9_18764:5:2201:6116:644…	18	168	0	1	2	1	0	Chr.13- 77982284(81)--GCA--16557843(40) Chr.15- (score 98)	.	GCA	HX9_18764:5:1218:21816:11787/1,HX9_18764:5:2203:20608:60712/2,HX9_18764:5:2216:5832:50867/1,HX9_18764:5:2119:7852:37805/1,HX9_18764:5:1207:16051:31898/2,HX9_18764:5:1109:14346:14705/1,HX9_18764:5:2110:2503:2698/1	7	Fam172a	Fam172a	ENSMUST00000163257.7	1	0	intron	8	11	_	_	_	_	_	_	_	_	_	_	0
MD5135c	13	78044508	78044509	15	16557562	16557563	168	8	+	+	-1	99	Tandem_duplication_with_duplicated_interchromosomal_fragment_at_breakpoint	HX9_18764:5:1101:21968:15144,HX9_18764:5:1207:10855:26554,HX9_18764:5:1216:26778:61134,HX9_18764:5:2103:24860:10591,HX9_18764:5:2104:31121:47949,HX9_18764:5:2110:2503:2698,HX9_18764:5:2121:20446:4210,HX9_18764:5:2210:11211:51887	8	167	0	1	2	1	0	Chr.13 78044509] TCAGTG [16557563 Chr.15 (score 99)	TCAGTG	.	HX9_18764:5:2216:11140:6126/2,HX9_18764:5:1216:26778:61134/2,HX9_18764:5:1101:21968:15144/1,HX9_18764:5:2121:20446:4210/2,HX9_18764:5:2104:31193:47896/1,HX9_18764:5:2104:31121:47949/1	6	Fam172a	Fam172a	ENSMUST00000163257.7	1	1	intron	10	11	_	_	_	_	_	_	_	_	_	_	0
MD5135c	17	28127441	28127447	17	29377512	29377518	233	18	-	+	1250065	94	Duplication_with_distant_intrachromosomal_inverted_insertion	HX9_18764:5:1101:23581:19241,HX9_18764:5:1106:10409:5704,HX9_18764:5:1118:28879:42903,HX9_18764:5:1124:30056:41286,HX9_18764:5:1201:14245:60835,HX9_18764:5:1203:26697:69150,HX9_18764:5:1207:4787:41532,HX9_18764:5:1209:22293:40741,HX9_18764:5:1213:18416:19329,HX9_18764:5:1221:18355:40811,HX9_18764:5:2106:9008:33164,HX9_18764:5:2119:30655:2487,HX9_18764:5:2201:26139:63191,HX9_18764:5:2204:26200:435…	18	0	0	1	2	1	0	Chr.17- 28127447(42)--CACTG--29377513(18) Chr.17 (score 94)	.	CACTG	HX9_18764:5:2115:6674:7849/1,HX9_18764:5:1103:29985:33041/2,HX9_18764:5:1203:26697:69150/1,HX9_18764:5:1118:28879:42903/2,HX9_18764:5:1124:30056:41286/1	5	_	_	_	_	_	_	_	_	_	Fgd2	Fgd2	ENSMUST00000024810.6	1	0	intron	14	16	_	0
MD5135c	17	28132921	28132924	17	29377504	29377507	232	15	+	-	1244580	98	Duplication_with_distant_intrachromosomal_inverted_insertion	HX9_18764:5:1110:6390:54190,HX9_18764:5:1116:9648:5054,HX9_18764:5:1118:5203:9519,HX9_18764:5:1203:22242:48599,HX9_18764:5:1205:19532:44995,HX9_18764:5:1216:4148:4104,HX9_18764:5:1224:14407:34289,HX9_18764:5:2103:3315:68306,HX9_18764:5:2111:19877:12437,HX9_18764:5:2112:26342:52572,HX9_18764:5:2119:21613:16955,HX9_18764:5:2123:16944:11681,HX9_18764:5:2206:24160:26923,HX9_18764:5:2211:24982:54858,H…	15	0	0	1	2	1	0	Chr.17 28132922(24)--AG--29377507(05) Chr.17- (score 98)	.	AG	HX9_18764:5:1113:31132:51271/1,HX9_18764:5:1224:3721:23337/2,HX9_18764:5:1121:7699:3507/1,HX9_18764:5:2112:26342:52572/1,HX9_18764:5:2112:5934:23056/1,HX9_18764:5:1120:19421:6196/1	6	_	_	_	_	_	_	_	_	_	Fgd2	Fgd2	ENSMUST00000024810.6	1	0	intron	14	16	_	0
MD5135c	17	29261037	29261040	17	29263884	29263887	234	18	+	+	2844	100	deletion	HX9_18764:5:1101:20415:60061,HX9_18764:5:1102:10886:20840,HX9_18764:5:1104:16853:9906,HX9_18764:5:1108:2260:42745,HX9_18764:5:1122:7405:22827,HX9_18764:5:1124:13971:59868,HX9_18764:5:1213:23876:46331,HX9_18764:5:1214:21075:47457,HX9_18764:5:1215:3813:33656,HX9_18764:5:2101:3620:72420,HX9_18764:5:2107:9617:4614,HX9_18764:5:2114:9262:47210,HX9_18764:5:2116:28422:32127,HX9_18764:5:2117:24058:45066,H…	18	0	0	1	1	1	0	Chr.17 29261038(40)--AG--29263885(87) Chr.17 (score 100)	.	AG	HX9_18764:5:2102:31061:70240/1,HX9_18764:5:2117:24058:45066/1,HX9_18764:5:1221:11606:73000/2,HX9_18764:5:2116:28422:32127/1,HX9_18764:5:1102:10886:20840/2,HX9_18764:5:2114:9394:47158/1,HX9_18764:5:2219:27712:6847/2,HX9_18764:5:2102:31091:70293/1,HX9_18764:5:2117:7354:22563/2,HX9_18764:5:2218:15483:3173/2,HX9_18764:5:2114:9262:47210/1,HX9_18764:5:1214:24058:66478/2	12	Ppil1	Ppil1	ENSMUST00000024802.8	-1	1	intron	2	4	_	Ppil1	Ppil1	ENSMUST00000024802.8	-1	0	exon	1	4	_	720
MD5135c	17	57174188	57174193	17	57190738	57190743	238	16	-	-	16545	99	tandem-duplication	HX9_18764:5:1108:29914:43818,HX9_18764:5:1109:11647:68324,HX9_18764:5:1114:26545:18221,HX9_18764:5:1117:14894:54471,HX9_18764:5:1123:21491:37594,HX9_18764:5:1203:14286:63788,HX9_18764:5:1209:26585:29789,HX9_18764:5:1215:15168:67463,HX9_18764:5:1217:17665:57442,HX9_18764:5:2103:19187:44327,HX9_18764:5:2108:13636:29191,HX9_18764:5:2111:16133:60589,HX9_18764:5:2115:16467:68447,HX9_18764:5:2117:27072…	16	0	0	1	1	1	0	Chr.17- 57174193(89)--CCCA--57190743(39) Chr.17- (score 99)	.	CCCA	HX9_18764:5:1108:29630:43993/1,HX9_18764:5:2214:3985:60185/2,HX9_18764:5:1103:3792:54647/1,HX9_18764:5:2103:19187:44327/1,HX9_18764:5:1108:29914:43818/1,HX9_18764:5:1115:12611:70064/2,HX9_18764:5:1206:26575:55368/2,HX9_18764:5:2118:19380:15021/1,HX9_18764:5:1105:31456:21069/1	9	_	_	_	_	_	_	_	_	_	Tnfsf14	Tnfsf14	ENSMUST00000005976.6	-1	1	exon	4	4	_	0
MD5135c	18	25210262	25210264	18	25231762	25231764	254	10	+	+	21498	98	deletion	HX9_18764:5:1101:26352:33393,HX9_18764:5:1104:27955:28470,HX9_18764:5:1110:5041:46226,HX9_18764:5:1112:26697:19997,HX9_18764:5:1206:12642:51975,HX9_18764:5:1209:19877:9835,HX9_18764:5:1220:14996:69062,HX9_18764:5:2108:20202:40530,HX9_18764:5:2110:9191:18819,HX9_18764:5:2124:27570:40565	10	0	0	1	1	1	0	Chr.18 25210263(64)--C--25231763(64) Chr.18 (score 98)	.	C	HX9_18764:5:1220:14996:69062/2,HX9_18764:5:1219:22983:56669/1,HX9_18764:5:1219:22952:58233/1,HX9_18764:5:1209:19898:9906/1,HX9_18764:5:1219:23094:56440/1,HX9_18764:5:1209:20303:9976/1,HX9_18764:5:2106:31923:28277/2,HX9_18764:5:1209:19877:9835/1,HX9_18764:5:1124:8623:26800/2,HX9_18764:5:1209:19806:9783/1,HX9_18764:5:1219:23125:56458/1,HX9_18764:5:1204:28929:30298/2,HX9_18764:5:1213:6451:1274/1,HX9…	15	AW554918	AW554918	ENSMUST00000165400.7	1	1	intron	5	12	_	AW554918	AW554918	ENSMUST00000165400.7	1	0	intron	6	12	_	680
MD5135c	18	50878376	50878377	18	50880151	50880152	258	12	+	+	1774	99	deletion	HX9_18764:5:1101:5589:59798,HX9_18764:5:1107:8663:23882,HX9_18764:5:1109:6076:22317,HX9_18764:5:1204:5172:55420,HX9_18764:5:1214:12286:65107,HX9_18764:5:2101:5660:65195,HX9_18764:5:2112:14052:68377,HX9_18764:5:2120:14489:35555,HX9_18764:5:2123:30371:45066,HX9_18764:5:2212:15371:43343,HX9_18764:5:2214:22323:33199,HX9_18764:5:2219:9211:61257	12	0	0	1	1	1	0	Chr.18 50878377] CA [50880152 Chr.18 (score 99)	CA	.	HX9_18764:5:2123:30371:45066/2,HX9_18764:5:2122:8877:52344/1,HX9_18764:5:2120:14489:35555/1,HX9_18764:5:1107:26565:34359/2,HX9_18764:5:1207:6228:54576/1	5	_	_	_	_	_	_	_	_	_	_	_	_	_	_	_	_	_	_	0
MD5135c	2	152579535	152579538	8	21795629	21795632	288	14	-	+	-1	67	unbalanced_translocation	HX9_18764:5:1103:30817:49250,HX9_18764:5:1122:12956:7269,HX9_18764:5:1206:29894:42833,HX9_18764:5:1216:26179:2399,HX9_18764:5:1217:8298:69027,HX9_18764:5:2106:1651:30228,HX9_18764:5:2106:23794:2628,HX9_18764:5:2110:15757:42042,HX9_18764:5:2121:19106:45312,HX9_18764:5:2121:23135:24620,HX9_18764:5:2204:9333:46384,HX9_18764:5:2208:21542:63560,HX9_18764:5:2211:16193:18502,HX9_18764:5:2211:16254:42903	14	0	0	1	1	1	0	Chr.2- 152579538(36)--GT--21795630(32) Chr.8 (score 67)	.	GT	HX9_18764:5:2211:16254:42903/1,HX9_18764:5:2110:15757:42042/1,HX9_18764:5:2124:12702:41216/1,HX9_18764:5:2106:23794:2628/2	4	Defb19	Defb19	ENSMUST00000053180.3	-1	1	intron	1	2	_	_	_	_	_	_	_	_	_	_	0
MD5135c	2	158554346	158554348	2	158604663	158604665	290	15	-	-	50315	74	tandem-duplication	HX9_18764:5:1101:17421:24778,HX9_18764:5:1103:19177:27679,HX9_18764:5:1108:26534:39405,HX9_18764:5:1221:18497:54805,HX9_18764:5:2101:11170:36487,HX9_18764:5:2103:27976:2909,HX9_18764:5:2112:12713:21719,HX9_18764:5:2116:16447:10855,HX9_18764:5:2119:2991:70346,HX9_18764:5:2123:12154:50920,HX9_18764:5:2204:32217:41374,HX9_18764:5:2210:13321:27415,HX9_18764:5:2216:5548:41796,HX9_18764:5:2218:17929:30…	15	0	0	1	1	1	0	Chr.2- 158554348(47)--G--158604665(64) Chr.2- (score 74)	.	G	HX9_18764:5:1106:9272:61327/2,HX9_18764:5:2116:16447:10855/1,HX9_18764:5:2218:17929:30017/1,HX9_18764:5:1124:10044:59991/2,HX9_18764:5:1118:19948:64632/1,HX9_18764:5:1103:19177:27679/1,HX9_18764:5:2103:27976:2909/1	7	_	_	_	_	_	_	_	_	_	_	_	_	_	_	_	_	_	_	0
MD5135c	6	9068704	9068705	6	9121430	9121431	333	12	+	-	52725	_	inversion	HX9_18764:5:1101:1123:28435,HX9_18764:5:1105:7233:28611,HX9_18764:5:1204:23257:70750,HX9_18764:5:1212:19319:46595,HX9_18764:5:2102:19248:10328,HX9_18764:5:2107:19502:59147,HX9_18764:5:2116:13829:31353,HX9_18764:5:2204:2148:51236,HX9_18764:5:2204:26332:55579,HX9_18764:5:2205:20638:71875,HX9_18764:5:2210:27874:5616,HX9_18764:5:2216:25631:2047	12	0	334	2	2	1	0	_	_	_	_	_	Nxph1	Nxph1	ENSMUST00000160300.1	1	0	intron	2	3	_	Nxph1	Nxph1	ENSMUST00000160300.1	1	0	intron	2	3	_	450
MD5135c	6	9068729	9068730	6	9121425	9121426	334	10	-	+	52695	_	inversion	HX9_18764:5:1104:25976:29085,HX9_18764:5:1107:24342:32514,HX9_18764:5:1204:28107:61855,HX9_18764:5:1214:27600:43712,HX9_18764:5:1223:18111:20278,HX9_18764:5:2123:10236:71330,HX9_18764:5:2212:21115:30791,HX9_18764:5:2215:31761:24972,HX9_18764:5:2217:4107:68201,HX9_18764:5:2222:6329:61257	10	0	333	2	2	1	0	_	_	_	_	_	Nxph1	Nxph1	ENSMUST00000160300.1	1	0	intron	2	3	_	Nxph1	Nxph1	ENSMUST00000160300.1	1	0	intron	2	3	_	450
MD5135c	6	98983164	98983165	6	99006631	99006632	338	9	-	-	23466	_	tandem-duplication	HX9_18764:5:1107:14742:30685,HX9_18764:5:1115:25164:58374,HX9_18764:5:1209:22100:52994,HX9_18764:5:1214:2595:20788,HX9_18764:5:2113:7598:46683,HX9_18764:5:2118:10429:40055,HX9_18764:5:2123:12753:69432,HX9_18764:5:2207:30533:49144,HX9_18764:5:2211:21288:34852	9	0	0	1	1	1	0	_	_	_	_	_	Foxp1	Foxp1	ENSMUST00000113322.8	-1	2	intron	9	19	_	Foxp1	Foxp1	ENSMUST00000113322.8	-1	1	intron	8	19	_	680
MD5135c	6	142080792	142080796	6	142097871	142097875	342	7	+	+	17075	99	deletion	HX9_18764:5:1105:16731:73334,HX9_18764:5:1212:27204:17676,HX9_18764:5:2113:4076:53416,HX9_18764:5:2113:4635:23653,HX9_18764:5:2207:21745:40530,HX9_18764:5:2219:11383:10240,HX9_18764:5:2220:12398:52854	7	0	0	1	1	1	0	Chr.6 142080793(96)--CAA--142097872(75) Chr.6 (score 99)	.	CAA	HX9_18764:5:1105:16731:73334/1,HX9_18764:5:2207:21623:40425/2,HX9_18764:5:2203:32512:25323/1,HX9_18764:5:2207:21745:40530/2,HX9_18764:5:2113:4076:53416/1	5	_	_	_	_	_	_	_	_	_	Slco1a6	Slco1a6	ENSMUST00000111827.3	-1	0	intron	11	15	_	0
MD5135c	7	41349833	41349835	7	41417604	41417606	345	10	-	-	67769	80	tandem-duplication	HX9_18764:5:1106:32106:35485,HX9_18764:5:1117:6705:65212,HX9_18764:5:1202:2473:46912,HX9_18764:5:1212:4716:62997,HX9_18764:5:1224:27001:18203,HX9_18764:5:2202:17158:43554,HX9_18764:5:2202:18284:59042,HX9_18764:5:2207:19278:4227,HX9_18764:5:2208:1915:28013,HX9_18764:5:2217:4990:33445	10	0	0	1	1	1	0	Chr.7- 41349835(34)--T--41417606(05) Chr.7- (score 80)	.	T	HX9_18764:5:2217:4990:33445/1,HX9_18764:5:1212:4716:62997/1,HX9_18764:5:1113:31142:42991/2,HX9_18764:5:2202:18284:59042/1,HX9_18764:5:2202:18294:59059/1,HX9_18764:5:1120:18142:67797/1	6	_	_	_	_	_	_	_	_	_	Vmn2r57	Vmn2r57	ENSMUST00000165029.1	-1	1	intron	5	6	_	0
MD5135c	8	38190587	38190589	8	40413969	40413971	352	11	+	-	2223380	88	Chromothripsis_after_breakage_fusion_bridge	HX9_18764:5:1105:25357:59657,HX9_18764:5:1115:31061:17746,HX9_18764:5:1116:10094:51535,HX9_18764:5:1207:12987:45962,HX9_18764:5:1214:5558:1450,HX9_18764:5:1223:10663:17957,HX9_18764:5:2105:10602:19118,HX9_18764:5:2111:10003:68359,HX9_18764:5:2204:12002:9519,HX9_18764:5:2219:14844:23477,HX9_18764:5:2221:2666:25763	11	0	0	1	1	1	0	Chr.8 38190588(89)--C--40413971(70) Chr.8- (score 88)	.	C	HX9_18764:5:1116:10094:51535/1,HX9_18764:5:1206:2920:57389/2,HX9_18764:5:1105:25357:59657/2,HX9_18764:5:1103:17848:27345/1,HX9_18764:5:2111:29853:35871/1,HX9_18764:5:1224:12784:32953/1,HX9_18764:5:2218:26027:42253/1,HX9_18764:5:1114:21125:34817/2	8	Sgcz	Sgcz	ENSMUST00000118896.1	-1	0	intron	1	8	_	_	_	_	_	_	_	_	_	_	0
MD5135c	8	40173161	40173162	8	71867591	71867592	353	7	-	+	31694429	_	Chromothripsis_after_breakage_fusion_bridge	HX9_18764:5:1110:18497:50305,HX9_18764:5:1112:18182:26519,HX9_18764:5:1210:26524:2083,HX9_18764:5:1219:16711:53891,HX9_18764:5:2105:5213:71278,HX9_18764:5:2117:17411:5106,HX9_18764:5:2205:29812:32109	7	0	0	1	1	1	0	_	_	_	_	_	_	_	_	_	_	_	_	_	_	_	_	_	_	_	_	_	_	_	0
MD5135c	8	70622928	70622929	8	74587943	74587944	355	11	-	+	3965014	70	Chromothripsis_after_breakage_fusion_bridge	HX9_18764:5:1101:19979:58708,HX9_18764:5:1104:32136:67744,HX9_18764:5:1114:9343:3190,HX9_18764:5:1115:11069:6706,HX9_18764:5:1213:25124:72543,HX9_18764:5:1218:19502:72438,HX9_18764:5:1221:15656:39088,HX9_18764:5:2102:19908:18537,HX9_18764:5:2104:14884:12824,HX9_18764:5:2114:30076:33656,HX9_18764:5:2223:17411:26343	11	0	0	1	1	1	0	Chr.8- 70622929] CAGCTATTAAAAAGAATGAATTTATGAAATTCCTAGCCAAATGGATGGACCTGG [74587944 Chr.8 (score 70)	CAGCTATTAAAAAGAATGAATTTATGAAATTCCTAGCCAAATGGATGGACCTGG	.	HX9_18764:5:2114:16823:27644/1,HX9_18764:5:1211:17898:46841/1,HX9_18764:5:2208:7740:60817/2,HX9_18764:5:2208:7730:60835/2,HX9_18764:5:2114:16741:27855/1	5	_	_	_	_	_	_	_	_	_	_	_	_	_	_	_	_	_	_	0
MD5135c	8	71884127	71884128	8	71885645	71885646	356	13	+	-	1517	_	Chromothripsis_after_breakage_fusion_bridge	HX9_18764:5:1104:26027:15039,HX9_18764:5:1115:5690:6038,HX9_18764:5:1119:15889:20049,HX9_18764:5:1207:25986:28611,HX9_18764:5:1210:25205:5001,HX9_18764:5:1214:27965:62593,HX9_18764:5:1224:28087:32601,HX9_18764:5:2106:29508:53627,HX9_18764:5:2112:19471:61591,HX9_18764:5:2112:30208:65845,HX9_18764:5:2116:16112:34781,HX9_18764:5:2208:14813:67023,HX9_18764:5:2221:11982:51078	13	0	0	1	1	1	0	_	_	_	_	_	Zfp709	Zfp709	ENSMUST00000188685.6	1	0	intron	1	4	_	Zfp709	Zfp709	ENSMUST00000188685.6	1	0	intron	1	4	_	450
MD5135c	8	89260874	89260877	8	89269497	89269500	359	15	+	+	8620	100	deletion	HX9_18764:5:1110:9709:18168,HX9_18764:5:1111:32512:36293,HX9_18764:5:1114:17543:9343,HX9_18764:5:1115:23835:42534,HX9_18764:5:1124:7040:51693,HX9_18764:5:1202:22211:49390,HX9_18764:5:1209:20446:20278,HX9_18764:5:1215:5010:70574,HX9_18764:5:1218:5010:26835,HX9_18764:5:1220:25347:33691,HX9_18764:5:1220:31030:59429,HX9_18764:5:1224:30858:56493,HX9_18764:5:2120:7273:29841,HX9_18764:5:2124:16711:25235…	15	0	0	1	1	1	0	Chr.8 89260875(77)--TT--89269498(500) Chr.8 (score 100)	.	TT	HX9_18764:5:1202:22211:49390/2,HX9_18764:5:1110:9831:18239/2,HX9_18764:5:1110:9709:18168/2,HX9_18764:5:1202:22343:49478/2,HX9_18764:5:2120:7273:29841/1,HX9_18764:5:1220:31030:59429/1,HX9_18764:5:1114:17543:9343/2	7	_	_	_	_	_	_	_	_	_	_	_	_	_	_	_	_	_	_	0
MD5135c	8	102023362	102023363	9	114232687	114232688	361	22	-	+	-1	_	Chromothripsis_after_breakage_fusion_bridge	HX9_18764:5:1104:5538:24761,HX9_18764:5:1106:17969:28998,HX9_18764:5:1112:16285:4737,HX9_18764:5:1112:1986:43888,HX9_18764:5:1114:28655:43290,HX9_18764:5:1118:9191:40829,HX9_18764:5:1122:21673:26308,HX9_18764:5:1123:27275:17131,HX9_18764:5:1202:14661:41163,HX9_18764:5:1202:28726:48406,HX9_18764:5:1207:22820:46437,HX9_18764:5:1211:12855:32408,HX9_18764:5:1211:30340:15057,HX9_18764:5:1212:3518:2509…	22	0	0	1	1	0	0	_	_	_	_	_	_	_	_	_	_	_	_	_	_	_	_	_	_	_	_	_	_	_	0
MD5135c	8	102025641	102025643	8	102026040	102026042	360	19	+	-	397	93	Breakage_fusion_bridge	HX9_18764:5:1102:13849:62083,HX9_18764:5:1105:10074:18133,HX9_18764:5:1203:18680:28646,HX9_18764:5:1205:26636:22106,HX9_18764:5:1208:19015:7673,HX9_18764:5:1211:13798:1309,HX9_18764:5:1218:17249:45857,HX9_18764:5:1223:9404:62927,HX9_18764:5:2104:17706:7198,HX9_18764:5:2105:13849:42675,HX9_18764:5:2106:19390:54383,HX9_18764:5:2110:22942:48898,HX9_18764:5:2113:9485:50691,HX9_18764:5:2119:9942:7392,…	19	0	0	2	2	1	0	Chr.8 102025642(43)--T--102026042(41) Chr.8- (score 93)	.	T	HX9_18764:5:1104:29833:14775/1,HX9_18764:5:1104:29833:14775/1,HX9_18764:5:2122:28950:70064/1,HX9_18764:5:2122:28950:70064/1,HX9_18764:5:1121:26727:41321/1,HX9_18764:5:1121:26727:41321/1,HX9_18764:5:2120:16579:62593/2,HX9_18764:5:2120:16579:62593/2	8	_	_	_	_	_	_	_	_	_	_	_	_	_	_	_	_	_	_	0
MD5135c	8	123067869	123067870	8	123098603	123098604	362	11	+	-	30733	_	inversion_with_deletion	HX9_18764:5:1102:9831:27310,HX9_18764:5:1118:28189:9044,HX9_18764:5:1214:8095:71524,HX9_18764:5:1215:16163:59587,HX9_18764:5:1216:13514:61855,HX9_18764:5:2104:25164:8165,HX9_18764:5:2112:11414:20876,HX9_18764:5:2121:3041:53733,HX9_18764:5:2205:29061:67972,HX9_18764:5:2207:2514:1731,HX9_18764:5:2223:15544:27855	11	0	0	1	2	0	0	_	_	_	_	_	Spg7	Spg7	ENSMUST00000108868.9	1	1	intron	2	17	_	Gm20388	Gm20388	ENSMUST00000127664.1	1	0	intron	1	16	_	540
MD5135c	8	123072351	123072354	8	123098608	123098611	363	14	-	+	26254	88	inversion_with_deletion	HX9_18764:5:1111:24637:67058,HX9_18764:5:1119:7608:31758,HX9_18764:5:1122:17340:42042,HX9_18764:5:1206:19928:30562,HX9_18764:5:1206:7882:43132,HX9_18764:5:1207:19471:11136,HX9_18764:5:2103:6390:72403,HX9_18764:5:2112:12814:72280,HX9_18764:5:2117:6603:57723,HX9_18764:5:2121:24485:30228,HX9_18764:5:2121:24495:30211,HX9_18764:5:2124:11079:19663,HX9_18764:5:2202:11028:56282,HX9_18764:5:2218:30553:446…	14	0	0	1	2	0	0	Chr.8- 123072354(52)--AG--123098609(11) Chr.8 (score 88)	.	AG	HX9_18764:5:2118:29477:45663/2,HX9_18764:5:2210:16599:42692/2,HX9_18764:5:2112:12814:72280/2	3	Spg7	Spg7	ENSMUST00000108868.9	1	1	intron	3	17	_	Gm20388	Gm20388	ENSMUST00000127664.1	1	0	intron	1	16	_	540
MD5135c	9	13424218	13424222	9	13504455	13504459	364	18	+	+	80233	80	deletion	HX9_18764:5:1104:24911:15144,HX9_18764:5:1112:32593:32004,HX9_18764:5:1201:16325:26923,HX9_18764:5:1210:6208:40829,HX9_18764:5:1213:19512:18239,HX9_18764:5:1217:24495:13052,HX9_18764:5:1218:6400:25833,HX9_18764:5:2101:12682:50990,HX9_18764:5:2101:5873:33814,HX9_18764:5:2103:29762:42956,HX9_18764:5:2113:29264:26273,HX9_18764:5:2124:28006:22792,HX9_18764:5:2202:10470:34852,HX9_18764:5:2203:20222:70…	18	0	0	1	1	1	0	Chr.9 13424219(22)--TTC--13504456(59) Chr.9 (score 80)	.	TTC	HX9_18764:5:2124:28006:22792/1,HX9_18764:5:2204:3102:46455/2,HX9_18764:5:2217:20689:8675/2,HX9_18764:5:1212:13332:52643/1,HX9_18764:5:1217:24485:13070/1,HX9_18764:5:1217:24495:13052/1,HX9_18764:5:1212:13321:52660/1,HX9_18764:5:1107:21044:47615/2,HX9_18764:5:2213:20517:63507/2,HX9_18764:5:2117:10176:4315/2,HX9_18764:5:1107:21065:47615/2,HX9_18764:5:2113:29264:26273/2	12	_	_	_	_	_	_	_	_	_	_	_	_	_	_	_	_	_	_	0
MD5135c	9	109907517	109907518	9	112696478	112696479	369	12	-	+	2788960	_	Chromothripsis_after_breakage_fusion_bridge	HX9_18764:5:1109:31243:28435,HX9_18764:5:1110:7354:1256,HX9_18764:5:1118:21704:14336,HX9_18764:5:1118:25601:42569,HX9_18764:5:1202:12946:23073,HX9_18764:5:1218:16691:66830,HX9_18764:5:2119:32441:1045,HX9_18764:5:2121:10206:11294,HX9_18764:5:2122:28280:12824,HX9_18764:5:2203:10571:47474,HX9_18764:5:2209:28726:38702,HX9_18764:5:2217:29904:15320	12	0	0	2	3	0	0	_	_	_	_	_	_	_	_	_	_	_	_	_	_	_	_	_	_	_	_	_	_	_	0
MD5135c	9	112107939	112107943	9	112695856	112695860	371	4	-	+	587913	67	Chromothripsis_after_breakage_fusion_bridge	HX9_18764:5:1111:20983:71524,HX9_18764:5:1205:2534:67023,HX9_18764:5:2122:10064:39598,HX9_18764:5:2224:4756:37928	4	0	0	2	1	1	0	Chr.9- 112107943(40)--TCC--112695857(60) Chr.9 (score 67)	.	TCC	HX9_18764:5:2224:4756:37928/1,HX9_18764:5:1220:16955:7339/1,HX9_18764:5:2219:17888:20102/1,HX9_18764:5:1111:20912:71682/2,HX9_18764:5:2219:17837:20120/1,HX9_18764:5:2224:4767:37946/1,HX9_18764:5:1111:20983:71524/2,HX9_18764:5:1108:23470:7480/1,HX9_18764:5:2224:4767:37911/1,HX9_18764:5:1205:25459:37893/2,HX9_18764:5:1103:30502:29367/1	11	Arpp21	Arpp21	ENSMUST00000111872.8	-1	1	intron	17	19	_	_	_	_	_	_	_	_	_	_	0
MD5135c	9	112108156	112108157	9	112173864	112173865	370	7	+	-	65707	_	Chromothripsis_after_breakage_fusion_bridge	HX9_18764:5:1102:27387:48230,HX9_18764:5:1121:14651:31863,HX9_18764:5:1224:2108:50428,HX9_18764:5:1224:30929:27011,HX9_18764:5:2106:22638:15602,HX9_18764:5:2106:5832:38245,HX9_18764:5:2223:16985:16779	7	0	0	2	2	1	0	_	_	_	_	_	Arpp21	Arpp21	ENSMUST00000162097.7	-1	1	intron	19	21	_	Arpp21	Arpp21	ENSMUST00000162097.7	-1	2	intron	10	21	_	530
MD5135c	9	112174755	112174763	9	112696467	112696475	374	17	-	-	521704	99	Chromothripsis_after_breakage_fusion_bridge	HX9_18764:5:1103:18243:10556,HX9_18764:5:1114:27935:33146,HX9_18764:5:1117:6340:35819,HX9_18764:5:1207:17046:26800,HX9_18764:5:1210:11992:24761,HX9_18764:5:1214:2656:28593,HX9_18764:5:1218:21349:35449,HX9_18764:5:1221:24302:49636,HX9_18764:5:1223:17401:3014,HX9_18764:5:1224:10236:29877,HX9_18764:5:2103:7304:17412,HX9_18764:5:2113:14864:31846,HX9_18764:5:2123:13443:11242,HX9_18764:5:2205:17685:449…	17	0	0	1	3	1	0	Chr.9- 112174763(56)--TATATCT--112696475(68) Chr.9- (score 99)	.	TATATCT	HX9_18764:5:2215:27154:47263/1,HX9_18764:5:2122:6380:24356/2,HX9_18764:5:2206:21471:48845/1,HX9_18764:5:2215:18812:19346/1,HX9_18764:5:2117:27894:1291/1,HX9_18764:5:1103:18243:10556/1	6	Arpp21	Arpp21	ENSMUST00000111872.8	-1	2	intron	8	19	_	_	_	_	_	_	_	_	_	_	0
MD5135c	X	123650026	123650029	X	123662227	123662230	378	7	+	+	12198	99	deletion	HX9_18764:5:1109:10764:42815,HX9_18764:5:1205:31091:40723,HX9_18764:5:1210:28209:51131,HX9_18764:5:1214:9465:7374,HX9_18764:5:2105:7567:40196,HX9_18764:5:2119:24363:68658,HX9_18764:5:2207:16691:17043	7	0	0	1	1	1	0	Chr.X 123650027(29)--CA--123662228(30) Chr.X (score 99)	.	CA	HX9_18764:5:1211:25875:37032/1,HX9_18764:5:2115:31852:31142/1,HX9_18764:5:2105:7567:40196/2,HX9_18764:5:1223:6959:3735/1	4	_	_	_	_	_	_	_	_	_	_	_	_	_	_	_	_	_	_	0
MD5135d	1	113983850	113983855	1	113988951	113988956	20	4	+	+	5096	100	deletion	HX9_18764:6:1112:9252:50603,HX9_18764:6:1116:24616:72016,HX9_18764:6:2101:31345:32408,HX9_18764:6:2114:17716:12490	4	0	0	1	1	1	0	Chr.1 113983851(55)--TTCC--113988952(56) Chr.1 (score 100)	.	TTCC	HX9_18764:6:1209:9922:29156/1,HX9_18764:6:1112:9252:50603/2,HX9_18764:6:2116:8389:39862/1,HX9_18764:6:2101:31345:32408/2	4	_	_	_	_	_	_	_	_	_	_	_	_	_	_	_	_	_	_	0
MD5135d	10	45613137	45613138	10	45674074	45674075	40	13	-	-	60936	_	tandem-duplication	HX9_18764:6:1103:8927:56545,HX9_18764:6:1106:22597:3788,HX9_18764:6:1109:7588:2715,HX9_18764:6:1110:27011:42833,HX9_18764:6:1204:7811:47052,HX9_18764:6:1205:13017:49883,HX9_18764:6:1209:22090:50234,HX9_18764:6:1211:5152:32566,HX9_18764:6:1216:3995:23249,HX9_18764:6:2102:14012:20840,HX9_18764:6:2105:12855:58567,HX9_18764:6:2106:30036:70152,HX9_18764:6:2107:16528:45558	13	0	0	1	1	1	0	_	_	_	_	_	Hace1	Hace1	ENSMUST00000037044.12	1	0	intron	5	24	_	Hace1	Hace1	ENSMUST00000037044.12	1	1	intron	17	24	_	680
MD5135d	10	50168179	50168181	10	50187157	50187159	41	10	-	-	18976	99	tandem-duplication	HX9_18764:6:1104:22059:50006,HX9_18764:6:1108:16234:52924,HX9_18764:6:1113:6390:14107,HX9_18764:6:1121:29021:47052,HX9_18764:6:1122:5863:19592,HX9_18764:6:1205:23257:72438,HX9_18764:6:1208:26129:55930,HX9_18764:6:2105:17249:12631,HX9_18764:6:2201:18558:29947,HX9_18764:6:2216:22374:13984	10	0	0	1	1	1	0	Chr.10- 50168181(80)--T--50187159(58) Chr.10- (score 99)	.	T	HX9_18764:6:1117:11454:7304/2,HX9_18764:6:1112:18649:44486/1,HX9_18764:6:2105:31355:65089/2,HX9_18764:6:2106:27529:64615/2,HX9_18764:6:2121:24038:59306/2,HX9_18764:6:1104:22059:50006/1	6	_	_	_	_	_	_	_	_	_	_	_	_	_	_	_	_	_	_	0
MD5135d	10	79788858	79788859	11	64699566	64699567	44	15	-	-	-1	_	balanced_translocation	HX9_18764:6:1102:26149:38772,HX9_18764:6:1116:2148:51482,HX9_18764:6:1119:15777:23653,HX9_18764:6:1121:11201:35836,HX9_18764:6:1121:15341:58409,HX9_18764:6:1214:32116:46789,HX9_18764:6:2119:27752:24181,HX9_18764:6:2120:26859:39581,HX9_18764:6:2201:31050:5704,HX9_18764:6:2203:19136:70820,HX9_18764:6:2206:10307:62417,HX9_18764:6:2207:13464:46964,HX9_18764:6:2209:13453:26624,HX9_18764:6:2220:15351:6…	15	45	0	2	1	1	0	_	_	_	_	_	Prss57	Prss57	ENSMUST00000169684.1	-1	0	exon	2	6	_	_	_	_	_	_	_	_	_	_	0
MD5135d	10	79788872	79788873	11	64699566	64699567	45	7	+	+	-1	_	balanced_translocation	HX9_18764:6:1106:29457:12402,HX9_18764:6:1117:16407:54911,HX9_18764:6:1213:21531:29824,HX9_18764:6:2104:3660:42394,HX9_18764:6:2106:2382:12789,HX9_18764:6:2115:7679:8288,HX9_18764:6:2122:1996:12191	7	44	0	2	1	1	0	_	_	_	_	_	Prss57	Prss57	ENSMUST00000169684.1	-1	1	exon	2	6	_	_	_	_	_	_	_	_	_	_	0
MD5135d	10	127837524	127837525	10	127840607	127840608	51	8	+	+	3082	99	deletion	HX9_18764:6:1116:16508:37225,HX9_18764:6:1117:15716:65634,HX9_18764:6:1216:19400:57882,HX9_18764:6:2101:29914:71242,HX9_18764:6:2110:11769:72930,HX9_18764:6:2120:21876:70856,HX9_18764:6:2210:21004:52889,HX9_18764:6:2215:10713:71488	8	0	0	1	1	1	0	Chr.10 127837525] TCTATGCTCCGGGCAAGC [127840608 Chr.10 (score 99)	TCTATGCTCCGGGCAAGC	.	HX9_18764:6:2215:10744:71471/1,HX9_18764:6:1220:12601:14213/1,HX9_18764:6:1118:30523:57284/2,HX9_18764:6:2215:10713:71488/1,HX9_18764:6:2110:11769:72930/1,HX9_18764:6:1116:16508:37225/1,HX9_18764:6:1216:19400:57882/1	7	_	_	_	_	_	_	_	_	_	_	_	_	_	_	_	_	_	_	0
MD5135d	11	103673655	103673656	11	103677760	103677761	72	10	+	+	4104	100	deletion	HX9_18764:6:1106:7618:35748,HX9_18764:6:1106:8724:5458,HX9_18764:6:1113:22800:45101,HX9_18764:6:1205:8044:58321,HX9_18764:6:1210:24454:39036,HX9_18764:6:1224:27001:6460,HX9_18764:6:2119:13869:17500,HX9_18764:6:2119:22059:56510,HX9_18764:6:2119:27032:23495,HX9_18764:6:2211:30218:70961	10	0	0	1	1	1	0	Chr.11 103673656][103677761 Chr.11 (score 100)	.	.	HX9_18764:6:2116:4127:27767/1,HX9_18764:6:2104:14823:19469/2,HX9_18764:6:2104:14854:19346/2,HX9_18764:6:2206:8795:28611/1,HX9_18764:6:1106:8724:5458/1	5	_	_	_	_	_	_	_	_	_	Gosr2	Gosr2	ENSMUST00000021329.13	-1	_	3UTRexon	6	6	_	0
MD5135d	11	107131603	107131604	11	107460268	107460269	73	8	+	+	328664	95	deletion	HX9_18764:6:1208:8369:42604,HX9_18764:6:1210:23216:11294,HX9_18764:6:1214:28706:35080,HX9_18764:6:2109:10338:67990,HX9_18764:6:2109:7080:37313,HX9_18764:6:2203:11231:6847,HX9_18764:6:2208:19583:21913,HX9_18764:6:2222:11201:5599	8	0	0	1	1	1	0	Chr.11 107131604] CCT [107460269 Chr.11 (score 95)	CCT	.	HX9_18764:6:1203:8400:14178/1,HX9_18764:6:1107:10044:34219/2,HX9_18764:6:1208:8369:42604/1,HX9_18764:6:1202:10541:52238/1,HX9_18764:6:2208:19583:21913/1,HX9_18764:6:2203:11231:6847/1,HX9_18764:6:2208:19634:21825/1	7	Bptf	Bptf	ENSMUST00000057892.14	-1	1	exon	1	28	_	Pitpnc1	Pitpnc1	ENSMUST00000103064.9	-1	0	intron	1	10	_	740
MD5135d	12	14422779	14422780	12	14438619	14438620	79	9	-	-	15839	99	tandem-duplication	HX9_18764:6:1121:20029:46771,HX9_18764:6:1202:4746:64632,HX9_18764:6:1213:20192:8939,HX9_18764:6:1213:7233:32232,HX9_18764:6:1218:16021:65740,HX9_18764:6:1224:11749:59991,HX9_18764:6:2102:26321:7146,HX9_18764:6:2124:15442:16498,HX9_18764:6:2219:27904:36750	9	0	0	1	1	1	0	Chr.12- 14422780] TGTTTCC [14438620 Chr.12- (score 99)	TGTTTCC	.	HX9_18764:6:1112:6857:70293/1,HX9_18764:6:1118:4188:57723/1,HX9_18764:6:1202:4746:64632/1,HX9_18764:6:2119:19806:5071/1	4	_	_	_	_	_	_	_	_	_	_	_	_	_	_	_	_	_	_	0
MD5135d	12	65897185	65897188	12	65928805	65928808	85	6	-	-	31617	99	tandem-duplication	HX9_18764:6:1112:14844:25341,HX9_18764:6:1115:1671:26431,HX9_18764:6:1212:15371:20770,HX9_18764:6:1214:6421:61872,HX9_18764:6:2112:7314:17782,HX9_18764:6:2116:11414:30439	6	0	0	1	1	1	0	Chr.12- 65897188(86)--TA--65928808(06) Chr.12- (score 99)	.	TA	HX9_18764:6:1201:5822:5036/2,HX9_18764:6:1115:14357:17606/2	2	_	_	_	_	_	_	_	_	_	_	_	_	_	_	_	_	_	_	0
MD5135d	13	22704714	22704716	13	22719982	22719984	99	6	-	-	15266	99	tandem-duplication	HX9_18764:6:1122:24434:3243,HX9_18764:6:1206:11150:72315,HX9_18764:6:1220:30239:19065,HX9_18764:6:2103:24028:67093,HX9_18764:6:2121:26078:30703,HX9_18764:6:2212:16386:34131	6	0	0	1	1	1	0	Chr.13- 22704716(15)--T--22719984(83) Chr.13- (score 99)	.	T	HX9_18764:6:1121:10307:33727/2,HX9_18764:6:2118:30787:47017/2,HX9_18764:6:2107:26392:13738/1,HX9_18764:6:2206:2311:60554/2	4	_	_	_	_	_	_	_	_	_	_	_	_	_	_	_	_	_	_	0
MD5135d	13	23285819	23285820	6	129386685	129386686	100	14	-	-	-1	_	Chain_of_duplication_and_interchromosomal_insertion	HX9_18764:6:1103:21745:71401,HX9_18764:6:1105:17330:59042,HX9_18764:6:1108:21836:26448,HX9_18764:6:1203:13575:61890,HX9_18764:6:1203:6137:2663,HX9_18764:6:1216:8734:66302,HX9_18764:6:2102:22079:15971,HX9_18764:6:2104:18477:55086,HX9_18764:6:2111:22201:21526,HX9_18764:6:2116:14986:42218,HX9_18764:6:2118:7882:5581,HX9_18764:6:2201:22972:4157,HX9_18764:6:2203:29579:31951,HX9_18764:6:2208:6522:5511	14	101	0	1	1	1	0	_	_	_	_	_	4930557F10Rik	4930557F10Rik	ENSMUST00000155432.1	-1	_	UTRintron	1	2	_	_	_	_	_	_	_	_	_	_	0
MD5135d	13	23337426	23337427	6	129327083	129327084	101	18	+	+	-1	_	Chain_of_duplication_and_interchromosomal_insertion	HX9_18764:6:1113:29427:68465,HX9_18764:6:1117:4046:29033,HX9_18764:6:1122:7638:36065,HX9_18764:6:1201:25926:49355,HX9_18764:6:1203:20923:35133,HX9_18764:6:1216:8775:57442,HX9_18764:6:1218:11789:37770,HX9_18764:6:1218:19390:16762,HX9_18764:6:1222:9749:30334,HX9_18764:6:2105:30847:51342,HX9_18764:6:2110:31497:3243,HX9_18764:6:2112:15463:56405,HX9_18764:6:2201:9526:53258,HX9_18764:6:2214:29193:11382…	18	100	0	1	1	1	0	_	_	_	_	_	_	_	_	_	_	_	_	_	_	4922502D21Rik	4922502D21Rik	ENSMUST00000051283.7	-1	1	intron	2	5	_	0
MD5135d	14	66853918	66853919	14	66857167	66857168	127	12	+	+	3248	70	deletion	HX9_18764:6:1102:22993:44204,HX9_18764:6:1103:4594:46156,HX9_18764:6:1106:15879:15742,HX9_18764:6:1122:32735:36364,HX9_18764:6:1210:8816:51113,HX9_18764:6:1219:7415:71049,HX9_18764:6:1221:18051:69607,HX9_18764:6:1224:16549:40987,HX9_18764:6:2204:29447:49302,HX9_18764:6:2211:9628:57899,HX9_18764:6:2216:7679:45699,HX9_18764:6:2222:24606:61802	12	0	0	1	1	1	0	Chr.14 66853919] CT [66857168 Chr.14 (score 70)	CT	.	HX9_18764:6:2105:29132:13984/2,HX9_18764:6:1216:22100:14107/2,HX9_18764:6:2107:4503:27890/2,HX9_18764:6:1224:16549:40987/2,HX9_18764:6:1121:20760:20893/2,HX9_18764:6:2222:24606:61802/2,HX9_18764:6:1107:11820:18168/1,HX9_18764:6:1102:22993:44204/1	8	Dpysl2	Dpysl2	ENSMUST00000022629.8	-1	1	intron	3	14	_	Dpysl2	Dpysl2	ENSMUST00000022629.8	-1	1	intron	3	14	_	460
MD5135d	14	74526017	74526019	14	103697818	103697820	129	5	-	-	29171799	100	Chromothripsis_after_breakage_fusion_bridge	HX9_18764:6:1107:32735:72262,HX9_18764:6:2106:30431:53610,HX9_18764:6:2119:14113:66127,HX9_18764:6:2121:22881:58813,HX9_18764:6:2121:23033:41321	5	0	0	1	1	0	0	Chr.14- 74526019(18)--A--103697820(19) Chr.14- (score 100)	.	A	HX9_18764:6:1109:4330:53399/2,HX9_18764:6:1123:13108:15443/1,HX9_18764:6:1121:20141:23161/1	3	_	_	_	_	_	_	_	_	_	Slain1	Slain1	ENSMUST00000069443.13	1	1	intron	5	7	_	0
MD5135d	14	74526673	74526678	14	76560691	76560696	130	4	-	+	2034013	100	Chromothripsis_after_breakage_fusion_bridge	HX9_18764:6:1119:8146:27029,HX9_18764:6:2122:11464:64281,HX9_18764:6:2202:5984:68816,HX9_18764:6:2221:4391:47386	4	0	0	1	1	0	0	Chr.14- 74526678(74)--TTGA--76560692(96) Chr.14 (score 100)	.	TTGA	HX9_18764:6:2204:6847:57372/2,HX9_18764:6:2218:4614:55719/2	2	_	_	_	_	_	_	_	_	_	_	_	_	_	_	_	_	_	_	0
MD5135d	14	80591939	80591940	14	98690642	98690643	132	13	+	+	18098702	100	Chromothripsis_after_breakage_fusion_bridge	HX9_18764:6:1101:16620:21069,HX9_18764:6:1104:28250:34852,HX9_18764:6:1110:29680:3471,HX9_18764:6:1119:11606:48599,HX9_18764:6:1120:25317:20278,HX9_18764:6:1123:23673:25974,HX9_18764:6:1202:26088:33850,HX9_18764:6:1207:5710:5862,HX9_18764:6:2107:20770:5686,HX9_18764:6:2111:11911:72508,HX9_18764:6:2111:3985:33604,HX9_18764:6:2215:6857:20823,HX9_18764:6:2218:2361:5968	13	0	0	1	1	1	0	Chr.14 80591940][98690643 Chr.14 (score 100)	.	.	HX9_18764:6:1219:12378:27925/2,HX9_18764:6:1108:16356:22264/1,HX9_18764:6:2118:18852:19698/1,HX9_18764:6:2112:12246:42956/1,HX9_18764:6:2215:6857:20823/1,HX9_18764:6:1104:28250:34852/2	6	_	_	_	_	_	_	_	_	_	_	_	_	_	_	_	_	_	_	0
MD5135d	14	102281942	102281944	14	102302173	102302175	135	10	-	-	20229	99	Chromothripsis_after_breakage_fusion_bridge	HX9_18764:6:1107:17218:1819,HX9_18764:6:1209:21623:18274,HX9_18764:6:1220:29863:13984,HX9_18764:6:1221:16396:27574,HX9_18764:6:1224:16518:50287,HX9_18764:6:2104:3163:2364,HX9_18764:6:2108:25997:56721,HX9_18764:6:2204:11079:34887,HX9_18764:6:2213:2148:38790,HX9_18764:6:2219:10663:43694	10	0	0	1	1	1	0	Chr.14- 102281944(43)--C--102302175(74) Chr.14- (score 99)	.	C	HX9_18764:6:1114:3468:57108/2,HX9_18764:6:1208:16204:28787/1,HX9_18764:6:1117:28513:67726/2,HX9_18764:6:1208:22952:20577/1,HX9_18764:6:2204:11079:34887/2,HX9_18764:6:1220:29863:13984/2,HX9_18764:6:1220:29812:13967/2,HX9_18764:6:1201:7354:38878/1,HX9_18764:6:2217:24342:57758/1,HX9_18764:6:1224:16518:50287/1,HX9_18764:6:2217:24282:57794/1	11	_	_	_	_	_	_	_	_	_	_	_	_	_	_	_	_	_	_	0
MD5135d	14	104258759	104258760	14	121446910	121446911	137	9	-	-	17188150	99	Chromothripsis_after_breakage_fusion_bridge	HX9_18764:6:1116:23277:3208,HX9_18764:6:1118:17279:56422,HX9_18764:6:1205:29457:60501,HX9_18764:6:1217:30797:32830,HX9_18764:6:1223:18091:57126,HX9_18764:6:1223:8318:44837,HX9_18764:6:2211:24901:15092,HX9_18764:6:2214:16610:46718,HX9_18764:6:2221:14296:65177	9	0	0	1	1	1	0	Chr.14- 104258760] GTAA [121446911 Chr.14- (score 99)	GTAA	.	HX9_18764:6:2205:3549:58409/1,HX9_18764:6:1203:13646:72772/2,HX9_18764:6:1205:29457:60501/2	3	_	_	_	_	_	_	_	_	_	_	_	_	_	_	_	_	_	_	0
MD5135d	14	106681307	106681308	3	108110906	108110907	139	8	-	-	-1	_	Chromothripsis_after_breakage_fusion_bridge	HX9_18764:6:1114:13250:7286,HX9_18764:6:1123:12987:67234,HX9_18764:6:1202:29000:55491,HX9_18764:6:1210:17086:67867,HX9_18764:6:1218:8897:55403,HX9_18764:6:1221:24505:22845,HX9_18764:6:2104:2331:39528,HX9_18764:6:2116:15331:67287	8	0	0	1	2	1	0	_	_	_	_	_	_	_	_	_	_	_	_	_	_	Gnai3	Gnai3	ENSMUST00000000001.4	-1	1	intron	7	9	_	0
MD5135d	14	107571146	107571147	14	107571150	107571151	999	2	+	-	4	50	Breakage_fusion_bridge	HX9_18764:6:1206:7872:69379	2	0	0	1	1	1	0	_	.	.	HX9_18764:6:1206:7872:69379	1	_	_	_	_	_	_	_	_	_	_	_	_	_	_	_	_	_	_	0
MD5135d	14	112399553	112399556	14	112403477	112403480	141	7	+	+	3921	98	Chromothripsis_after_breakage_fusion_bridge	HX9_18764:6:1114:27793:67779,HX9_18764:6:1205:11079:36539,HX9_18764:6:1205:6238:23970,HX9_18764:6:1219:22465:26378,HX9_18764:6:2111:15645:5282,HX9_18764:6:2111:29224:34254,HX9_18764:6:2205:7547:71981	7	0	0	1	1	1	0	Chr.14 112399554(56)--CA--112403478(80) Chr.14 (score 98)	.	CA	HX9_18764:6:2111:29224:34254/1,HX9_18764:6:1205:6208:23882/1,HX9_18764:6:2103:12550:60642/1,HX9_18764:6:1205:6238:23970/1	4	_	_	_	_	_	_	_	_	_	_	_	_	_	_	_	_	_	_	0
MD5135d	14	112888556	112888557	14	112895668	112895669	142	4	+	+	7111	99	Chromothripsis_after_breakage_fusion_bridge	HX9_18764:6:1116:29477:21755,HX9_18764:6:1203:15676:7093,HX9_18764:6:1216:30289:66443,HX9_18764:6:1218:5325:7233	4	0	0	1	1	1	0	Chr.14 112888557] ATTCAT [112895669 Chr.14 (score 99)	ATTCAT	.	HX9_18764:6:1224:32826:46753/1,HX9_18764:6:2115:30979:33463/2,HX9_18764:6:1216:30289:66443/2	3	_	_	_	_	_	_	_	_	_	_	_	_	_	_	_	_	_	_	0
MD5135d	14	116799188	116799189	14	121012495	121012496	145	7	-	-	4213306	85	Chromothripsis_after_breakage_fusion_bridge	HX9_18764:6:1106:9739:67234,HX9_18764:6:1109:4959:14230,HX9_18764:6:1112:16204:7937,HX9_18764:6:1119:15777:22845,HX9_18764:6:1207:3376:53153,HX9_18764:6:2107:13920:61222,HX9_18764:6:2124:12601:15549	7	0	0	1	1	1	0	Chr.14- 116799189][121012496 Chr.14- (score 85)	.	.	HX9_18764:6:1119:15777:22845/2,HX9_18764:6:2107:16549:61696/2,HX9_18764:6:1109:4959:14230/2	3	_	_	_	_	_	_	_	_	_	_	_	_	_	_	_	_	_	_	0
MD5135d	14	116800554	116800555	14	118411701	118411702	143	4	+	-	1611146	100	Chromothripsis_after_breakage_fusion_bridge	HX9_18764:6:1124:14966:35924,HX9_18764:6:1208:4188:34166,HX9_18764:6:2119:20243:47070,HX9_18764:6:2204:16620:31582	4	0	0	1	1	0	0	Chr.14 116800555] C [118411702 Chr.14- (score 100)	C	.	HX9_18764:6:1214:8745:64210/1,HX9_18764:6:2208:11962:10433/2	2	_	_	_	_	_	_	_	_	_	_	_	_	_	_	_	_	_	_	0
MD5135d	14	116807359	116807360	14	121770913	121770914	146	7	-	+	4963553	100	Chromothripsis_after_breakage_fusion_bridge	HX9_18764:6:1108:30107:59798,HX9_18764:6:1205:7324:34711,HX9_18764:6:1207:13697:72543,HX9_18764:6:1216:24322:47246,HX9_18764:6:2123:20557:58092,HX9_18764:6:2210:12357:44591,HX9_18764:6:2210:8917:67920	7	0	0	1	1	0	0	Chr.14- 116807360] CTATGAAATTTACTATGAATATAAAATATGGTAGTTTGAACATATGTATGGTTTAGGACTTTTT [121770914 Chr.14 (score 100)	CTATGAAATTTACTATGAATATAAAATATGGTAGTTTGAACATATGTATGGTTTAGGACTTTTT	.	HX9_18764:6:1213:13859:6899/2,HX9_18764:6:1212:21775:45681/1,HX9_18764:6:2210:12357:44591/2,HX9_18764:6:1216:24322:47246/2,HX9_18764:6:1108:30107:59798/1,HX9_18764:6:1212:21734:45611/1	6	_	_	_	_	_	_	_	_	_	Dock9	Dock9	ENSMUST00000100299.9	-1	0	intron	1	53	_	0
MD5135d	14	116852762	116852764	14	116885622	116885624	148	5	-	-	32858	100	Chromothripsis_after_breakage_fusion_bridge	HX9_18764:6:1114:16224:37225,HX9_18764:6:1215:1854:62681,HX9_18764:6:2110:3447:36258,HX9_18764:6:2207:2838:28769,HX9_18764:6:2212:13535:1379	5	0	0	1	1	0	0	Chr.14- 116852764(63)--C--116885624(23) Chr.14- (score 100)	.	C	HX9_18764:6:1215:1854:62681/1,HX9_18764:6:2207:7943:45769/1,HX9_18764:6:1114:16224:37225/1,HX9_18764:6:2212:13535:1379/1	4	_	_	_	_	_	_	_	_	_	_	_	_	_	_	_	_	_	_	0
MD5135d	14	117405191	117405195	14	118348774	118348778	149	5	-	+	943579	100	Chromothripsis_after_breakage_fusion_bridge	HX9_18764:6:1104:24708:20981,HX9_18764:6:1107:4838:43237,HX9_18764:6:1222:7476:59200,HX9_18764:6:2102:20050:60800,HX9_18764:6:2216:26727:38754	5	0	0	1	1	1	0	Chr.14- 117405195(92)--TTG--118348775(78) Chr.14 (score 100)	.	TTG	HX9_18764:6:2213:30929:29789/2,HX9_18764:6:1220:29102:14353/2,HX9_18764:6:1203:31375:44837/2,HX9_18764:6:1106:2706:15672/2	4	Gpc6	Gpc6	ENSMUST00000125435.1	1	1	intron	2	10	_	_	_	_	_	_	_	_	_	_	0
MD5135d	14	118405181	118405182	14	122476053	122476054	151	7	+	+	4070871	_	Chromothripsis_after_breakage_fusion_bridge	HX9_18764:6:1106:30827:14283,HX9_18764:6:1215:15067:13386,HX9_18764:6:1218:22100:36293,HX9_18764:6:1219:28371:22018,HX9_18764:6:2109:28980:33094,HX9_18764:6:2117:5964:41778,HX9_18764:6:2123:28869:48441	7	0	0	1	1	1	0	_	_	_	_	_	_	_	_	_	_	_	_	_	_	Zic2	Zic2	ENSMUST00000075888.5	1	0	exon	1	3	_	0
MD5135d	14	120819401	120819404	14	123212562	123212565	154	4	-	+	2393158	99	Chromothripsis_after_breakage_fusion_bridge	HX9_18764:6:1205:29914:18924,HX9_18764:6:1206:10906:62822,HX9_18764:6:1211:25743:64685,HX9_18764:6:2103:25438:38420	4	0	0	2	1	0	0	Chr.14- 120819404(02)--AT--123212563(65) Chr.14 (score 99)	.	AT	HX9_18764:6:1113:22962:22106/1,HX9_18764:6:1206:10906:62822/1	2	_	_	_	_	_	_	_	_	_	_	_	_	_	_	_	_	_	_	0
MD5135d	14	121469701	121469702	14	124153046	124153047	157	7	-	-	2683344	_	Chromothripsis_after_breakage_fusion_bridge	HX9_18764:6:1102:7436:10292,HX9_18764:6:1109:28351:69801,HX9_18764:6:1109:30726:70434,HX9_18764:6:1111:10774:23917,HX9_18764:6:1202:14600:19961,HX9_18764:6:1222:32735:54014,HX9_18764:6:2110:11799:45804	7	0	0	1	1	0	0	_	_	_	_	_	Slc15a1	Slc15a1	ENSMUST00000088386.6	-1	2	intron	18	23	_	Fgf14	Fgf14	ENSMUST00000095529.9	-1	1	intron	1	5	_	700
MD5135d	15	67749099	67749103	15	67753654	67753658	163	11	-	-	4551	100	Deletion_nested_in_TD	HX9_18764:6:1103:20050:32109,HX9_18764:6:1105:21988:62118,HX9_18764:6:1111:9201:12261,HX9_18764:6:1120:32765:60853,HX9_18764:6:1204:10612:32461,HX9_18764:6:1206:28341:28013,HX9_18764:6:2105:10815:44697,HX9_18764:6:2112:24667:34447,HX9_18764:6:2112:26707:21878,HX9_18764:6:2116:25002:43501,HX9_18764:6:2215:13027:61819	11	0	0	2	2	1	0	Chr.15- 67749103(00)--TCA--67753658(55) Chr.15- (score 100)	.	TCA	HX9_18764:6:1204:10612:32461/1,HX9_18764:6:2118:11962:12578/1,HX9_18764:6:2112:26707:21878/2	3	_	_	_	_	_	_	_	_	_	_	_	_	_	_	_	_	_	_	0
MD5135d	15	67749327	67749328	15	67751214	67751215	162	16	+	+	1886	100	Deletion_nested_in_TD	HX9_18764:6:1103:14844:32127,HX9_18764:6:1105:6096:12437,HX9_18764:6:1112:19319:71946,HX9_18764:6:1114:14955:27855,HX9_18764:6:1118:7101:43044,HX9_18764:6:1220:10967:23653,HX9_18764:6:1222:13210:21034,HX9_18764:6:1223:7324:45329,HX9_18764:6:2107:25753:47263,HX9_18764:6:2113:20476:34606,HX9_18764:6:2117:8024:15883,HX9_18764:6:2118:8369:31283,HX9_18764:6:2208:23967:8974,HX9_18764:6:2213:18243:71488…	16	0	0	2	1	1	0	Chr.15 67749328] CTCT [67751215 Chr.15 (score 100)	CTCT	.	HX9_18764:6:2210:6553:30492/2,HX9_18764:6:1120:32765:60853/1,HX9_18764:6:2107:25753:47263/1,HX9_18764:6:2215:13027:61819/1,HX9_18764:6:2215:13139:61802/1,HX9_18764:6:2116:25002:43501/1,HX9_18764:6:1103:20050:32109/2,HX9_18764:6:1219:8511:41515/1,HX9_18764:6:1206:28341:28013/1,HX9_18764:6:2215:13017:61837/1,HX9_18764:6:1123:11962:61345/2,HX9_18764:6:2105:10815:44697/2	12	_	_	_	_	_	_	_	_	_	_	_	_	_	_	_	_	_	_	0
MD5135d	15	91610546	91610547	15	91664123	91664124	173	10	-	-	53576	99	tandem-duplication	HX9_18764:6:1101:20496:59182,HX9_18764:6:1105:3853:54928,HX9_18764:6:1112:31193:11787,HX9_18764:6:1114:23419:57600,HX9_18764:6:1119:7994:19909,HX9_18764:6:1123:20222:60431,HX9_18764:6:1208:28990:26044,HX9_18764:6:2104:5152:58444,HX9_18764:6:2210:26656:61450,HX9_18764:6:2216:14123:52889	10	0	0	1	1	1	0	Chr.15- 91610547] ATTGGATCCCATGTGAATTGGATCCCATGTGGCATTGGATCCCATGT [91664124 Chr.15- (score 99)	ATTGGATCCCATGTGAATTGGATCCCATGTGGCATTGGATCCCATGT	.	HX9_18764:6:1114:22942:57969/1,HX9_18764:6:2219:31568:60958/1,HX9_18764:6:1201:5000:36557/2,HX9_18764:6:2216:14154:52871/1,HX9_18764:6:1114:23419:57600/1,HX9_18764:6:2219:31568:60993/1,HX9_18764:6:2216:14123:52889/1,HX9_18764:6:2203:8958:2733/1,HX9_18764:6:1224:28178:64369/2,HX9_18764:6:1209:26829:8236/1	10	_	_	_	_	_	_	_	_	_	_	_	_	_	_	_	_	_	_	0
MD5135d	16	19519066	19519069	16	19538011	19538014	176	16	-	-	18942	99	tandem-duplication	HX9_18764:6:1112:22120:65300,HX9_18764:6:1115:8298:35660,HX9_18764:6:1116:28990:23161,HX9_18764:6:1118:10013:28857,HX9_18764:6:1118:10115:46226,HX9_18764:6:1119:18010:41620,HX9_18764:6:1203:8948:36364,HX9_18764:6:1210:13220:20911,HX9_18764:6:1211:11140:4825,HX9_18764:6:1212:32644:49847,HX9_18764:6:1215:15097:49021,HX9_18764:6:2101:22912:50217,HX9_18764:6:2105:28655:45997,HX9_18764:6:2203:21217:68…	16	0	0	1	1	1	0	Chr.16- 19519069(67)--CA--19538014(12) Chr.16- (score 99)	.	CA	HX9_18764:6:2206:10521:56985/1,HX9_18764:6:2106:1326:3190/2,HX9_18764:6:2208:5284:40917/1,HX9_18764:6:1212:32644:49847/1,HX9_18764:6:1118:10115:46226/2,HX9_18764:6:1119:18010:41620/2,HX9_18764:6:1211:11140:4825/2,HX9_18764:6:2103:2240:69537/2	8	_	_	_	_	_	_	_	_	_	_	_	_	_	_	_	_	_	_	0
MD5135d	16	59640082	59640083	6	32144006	32144007	183	10	-	-	-1	_	unbalanced_translocation	HX9_18764:6:1101:1610:64158,HX9_18764:6:1114:24038:2909,HX9_18764:6:2101:7009:40038,HX9_18764:6:2108:6228:66601,HX9_18764:6:2109:19837:42956,HX9_18764:6:2122:24058:57126,HX9_18764:6:2123:9211:5247,HX9_18764:6:2124:22739:34131,HX9_18764:6:2202:13179:14512,HX9_18764:6:2205:7050:6144	10	0	0	1	1	1	0	_	_	_	_	_	_	_	_	_	_	_	_	_	_	_	_	_	_	_	_	_	_	_	0
MD5135d	17	56953944	56953945	17	57067620	57067621	199	10	-	-	113675	97	tandem-duplication	HX9_18764:6:1108:8674:71541,HX9_18764:6:1110:19867:61081,HX9_18764:6:1110:22445:44521,HX9_18764:6:1116:21795:50217,HX9_18764:6:1204:32471:43642,HX9_18764:6:1209:18619:16199,HX9_18764:6:1221:3183:24444,HX9_18764:6:2118:23683:10732,HX9_18764:6:2120:19634:35010,HX9_18764:6:2209:3914:35274	10	0	0	1	1	1	0	Chr.17- 56953945][57067621 Chr.17- (score 97)	.	.	HX9_18764:6:2220:2625:49039/2,HX9_18764:6:1124:28402:71822/2	2	Acer1	Acer1	ENSMUST00000056113.4	-1	_	3UTRexon	6	6	_	Dennd1c	Dennd1c	ENSMUST00000011623.7	-1	1	exon	21	24	_	620
MD5135d	18	28818359	28818364	18	28853105	28853110	209	8	-	-	34741	100	tandem-duplication	HX9_18764:6:1115:26677:22001,HX9_18764:6:1122:28777:7216,HX9_18764:6:1124:31741:2047,HX9_18764:6:1208:4635:12191,HX9_18764:6:1210:29214:50340,HX9_18764:6:1211:6542:28576,HX9_18764:6:1222:19644:30035,HX9_18764:6:2119:22719:40846	8	0	0	1	1	1	0	Chr.18- 28818364(60)--CACT--28853110(06) Chr.18- (score 100)	.	CACT	HX9_18764:6:1122:28777:7216/1,HX9_18764:6:1211:6542:28576/1,HX9_18764:6:1222:19644:30035/1,HX9_18764:6:1124:31741:2047/2,HX9_18764:6:1208:4635:12191/2,HX9_18764:6:2119:22719:40846/2,HX9_18764:6:2211:23551:24110/1	7	_	_	_	_	_	_	_	_	_	_	_	_	_	_	_	_	_	_	0
MD5135d	18	51893796	51893801	18	51906840	51906845	215	5	-	-	13039	99	tandem-duplication	HX9_18764:6:1103:32694:41673,HX9_18764:6:1108:5832:11312,HX9_18764:6:2101:10439:11910,HX9_18764:6:2116:26778:45663,HX9_18764:6:2118:16275:49056	5	0	0	1	1	1	0	Chr.18- 51893801(797)--ATAA--51906845(41) Chr.18- (score 99)	.	ATAA	HX9_18764:6:2118:16275:49056/1,HX9_18764:6:1108:5832:11312/2,HX9_18764:6:2114:17482:47035/1,HX9_18764:6:1105:19887:34289/1	4	_	_	_	_	_	_	_	_	_	_	_	_	_	_	_	_	_	_	0
MD5135d	19	32243861	32243867	19	32868622	32868628	233	5	-	-	624755	75	tandem-duplication	HX9_18764:6:1101:17300:27556,HX9_18764:6:1207:24921:65546,HX9_18764:6:2111:30188:51676,HX9_18764:6:2220:14966:40671,HX9_18764:6:2223:11434:67709	5	0	0	2	1	1	0	Chr.19- 32243867(62)--AGCTT--32868628(23) Chr.19- (score 75)	.	AGCTT	HX9_18764:6:1207:24921:65546/1,HX9_18764:6:1214:20019:47632/2,HX9_18764:6:1106:9942:35871/1,HX9_18764:6:2220:15067:40389/2,HX9_18764:6:2111:11140:40477/1,HX9_18764:6:2220:14966:40671/2,HX9_18764:6:1123:3356:16270/1,HX9_18764:6:2220:14976:40477/2	8	Sgms1	Sgms1	ENSMUST00000099514.9	-1	_	5UTRintron	4	10	_	_	_	_	_	_	_	_	_	_	0
MD5135d	19	32244015	32244016	19	32245143	32245144	234	10	-	-	1127	_	tandem-duplication	HX9_18764:6:1115:21227:35485,HX9_18764:6:1203:17624:58637,HX9_18764:6:2104:24637:56405,HX9_18764:6:2108:17340:49250,HX9_18764:6:2112:16457:50955,HX9_18764:6:2123:28239:21473,HX9_18764:6:2123:8998:38737,HX9_18764:6:2204:31152:42376,HX9_18764:6:2210:24383:41374,HX9_18764:6:2212:19502:52080	10	0	0	2	1	1	0	_	_	_	_	_	Sgms1	Sgms1	ENSMUST00000099514.9	-1	_	5UTRintron	4	10	_	Sgms1	Sgms1	ENSMUST00000099514.9	-1	_	5UTRintron	4	10	_	840
MD5135d	19	32265214	32265216	19	32269524	32269526	231	6	+	+	4308	100	deletion	HX9_18764:6:1210:17411:59253,HX9_18764:6:1216:32745:53961,HX9_18764:6:2108:8440:13017,HX9_18764:6:2110:8004:62364,HX9_18764:6:2208:12012:54119,HX9_18764:6:2224:10551:58198	6	0	0	1	1	1	0	Chr.19 32265215(16)--C--32269525(26) Chr.19 (score 100)	.	C	HX9_18764:6:2208:12012:54119/1,HX9_18764:6:2109:28239:50480/1,HX9_18764:6:2113:17939:63999/1	3	Sgms1	Sgms1	ENSMUST00000099514.9	-1	_	5UTRintron	3	10	_	Sgms1	Sgms1	ENSMUST00000099514.9	-1	_	5UTRintron	3	10	_	840
MD5135d	19	32336677	32336678	19	32747128	32747129	232	7	+	+	410450	_	deletion	HX9_18764:6:1105:12297:71594,HX9_18764:6:1112:9161:63560,HX9_18764:6:1123:6187:36117,HX9_18764:6:1124:16214:34711,HX9_18764:6:1220:4767:66425,HX9_18764:6:2115:9891:43378,HX9_18764:6:2209:2158:4175	7	0	0	1	1	1	0	_	_	_	_	_	Sgms1	Sgms1	ENSMUST00000099514.9	-1	_	5UTRintron	2	10	_	_	_	_	_	_	_	_	_	_	0
MD5135d	2	41826556	41826559	2	42903609	42903612	241	11	+	+	1077050	99	deletion	HX9_18764:6:1109:28097:1854,HX9_18764:6:1113:31994:52309,HX9_18764:6:1122:13636:23354,HX9_18764:6:1205:25276:19856,HX9_18764:6:1205:6948:37752,HX9_18764:6:1224:22485:43818,HX9_18764:6:2101:23612:52731,HX9_18764:6:2103:28818:59780,HX9_18764:6:2115:10023:1625,HX9_18764:6:2220:7364:63296,HX9_18764:6:2224:4513:23196	11	0	0	1	1	1	0	Chr.2 41826557(59)--GA--42903610(12) Chr.2 (score 99)	.	GA	HX9_18764:6:1205:25824:20102/2,HX9_18764:6:2115:10023:1625/2,HX9_18764:6:2224:4513:23196/2,HX9_18764:6:1109:28097:1854/1,HX9_18764:6:1106:2493:46068/2,HX9_18764:6:1224:22485:43818/2,HX9_18764:6:1205:25276:19856/2	7	Lrp1b	Lrp1b	ENSMUST00000052550.12	-1	1	intron	3	91	_	_	_	_	_	_	_	_	_	_	0
MD5135d	3	90611254	90611258	3	90616481	90616485	259	7	-	-	5223	100	tandem-duplication	HX9_18764:6:1103:6005:53697,HX9_18764:6:1116:11606:6231,HX9_18764:6:1203:26829:39563,HX9_18764:6:2101:26362:18573,HX9_18764:6:2110:1458:57882,HX9_18764:6:2120:22495:27380,HX9_18764:6:2122:15179:14002	7	0	0	1	1	1	0	Chr.3- 90611258(55)--GCC--90616485(82) Chr.3- (score 100)	.	GCC	HX9_18764:6:1104:11383:50850/2,HX9_18764:6:1103:6005:53697/1,HX9_18764:6:2120:22495:27380/2,HX9_18764:6:1203:26829:39563/2,HX9_18764:6:2105:1844:10908/2	5	S100a5	S100a5	ENSMUST00000107329.7	1	0	intron	2	3	_	_	_	_	_	_	_	_	_	_	0
MD5135d	4	38352127	38352128	4	38366997	38366998	266	4	-	-	14869	97	tandem-duplication	HX9_18764:6:1124:11008:3260,HX9_18764:6:2121:19096:58163,HX9_18764:6:2206:11850:1801,HX9_18764:6:2217:9506:21649	4	0	0	1	1	1	0	Chr.4- 38352128] AA [38366998 Chr.4- (score 97)	AA	.	HX9_18764:6:1116:21653:38051/1,HX9_18764:6:2121:19096:58163/1,HX9_18764:6:2217:9506:21649/2,HX9_18764:6:2206:11850:1801/1,HX9_18764:6:2220:4533:38350/2	5	_	_	_	_	_	_	_	_	_	_	_	_	_	_	_	_	_	_	0
MD5135d	4	40808512	40808515	4	40899383	40899386	267	17	-	-	90868	100	tandem-duplication	HX9_18764:6:1101:23622:9677,HX9_18764:6:1102:29711:19100,HX9_18764:6:1103:26869:29929,HX9_18764:6:1105:9130:42481,HX9_18764:6:1109:3112:50445,HX9_18764:6:1117:32481:6776,HX9_18764:6:1119:10338:26677,HX9_18764:6:1123:17492:6478,HX9_18764:6:1204:25672:39247,HX9_18764:6:1212:10094:21298,HX9_18764:6:1215:12499:9044,HX9_18764:6:1218:31324:4737,HX9_18764:6:2101:31913:56669,HX9_18764:6:2109:4533:70486,H…	17	0	0	1	1	1	0	Chr.4- 40808515(13)--AA--40899386(84) Chr.4- (score 100)	.	AA	HX9_18764:6:2101:31913:56669/1,HX9_18764:6:2216:13991:50726/1,HX9_18764:6:1119:10338:26677/2	3	B4galt1	B4galt1	ENSMUST00000030121.12	-1	2	intron	4	6	_	_	_	_	_	_	_	_	_	_	0
MD5135d	4	89140029	89140030	4	89868658	89868659	271	10	-	-	728628	_	tandem-duplication	HX9_18764:6:1107:7334:54770,HX9_18764:6:1114:10247:61362,HX9_18764:6:1115:24525:40143,HX9_18764:6:2106:26524:72789,HX9_18764:6:2112:26189:45558,HX9_18764:6:2114:15879:56633,HX9_18764:6:2117:29863:45206,HX9_18764:6:2119:10632:10908,HX9_18764:6:2210:3934:35801,HX9_18764:6:2213:17503:52836	10	0	0	1	1	1	0	_	_	_	_	_	Mtap	Mtap	ENSMUST00000058030.9	1	0	intron	1	8	_	_	_	_	_	_	_	_	_	_	0
MD5135d	4	131922785	131922786	4	131939418	131939419	277	6	-	-	16632	98	tandem-duplication	HX9_18764:6:1111:15382:5845,HX9_18764:6:1122:12976:41093,HX9_18764:6:1122:3945:8534,HX9_18764:6:1210:6898:48459,HX9_18764:6:2108:2838:22440,HX9_18764:6:2119:5233:55420	6	0	0	1	1	1	0	Chr.4- 131922786] A [131939419 Chr.4- (score 98)	A	.	HX9_18764:6:2119:5233:55420/1,HX9_18764:6:1122:12976:41093/1,HX9_18764:6:2217:14560:6284/1,HX9_18764:6:2217:14539:6284/1,HX9_18764:6:2217:14549:6302/1	5	Tmem200b	Tmem200b	ENSMUST00000094666.3	1	_	3UTRexon	1	1	_	Epb41	Epb41	ENSMUST00000030739.10	-1	0	intron	16	21	_	560
MD5135d	5	16223727	16223729	5	16303940	16303942	284	4	-	-	80211	86	tandem-duplication	HX9_18764:6:1104:13910:67990,HX9_18764:6:1117:15808:18995,HX9_18764:6:2114:4564:20682,HX9_18764:6:2224:27417:24901	4	0	0	1	1	1	0	Chr.5- 16223729(28)--T--16303942(41) Chr.5- (score 86)	.	T	HX9_18764:6:1117:15808:18995/1	1	Cacna2d1	Cacna2d1	ENSMUST00000078272.12	1	1	intron	6	38	_	Cacna2d1	Cacna2d1	ENSMUST00000078272.12	1	0	intron	12	38	_	680
MD5135d	5	27415858	27415861	5	27420098	27420101	288	10	+	+	4237	93	deletion	HX9_18764:6:1119:9019:30861,HX9_18764:6:1203:29153:32478,HX9_18764:6:1205:28310:28066,HX9_18764:6:1214:25063:58409,HX9_18764:6:1215:18680:32514,HX9_18764:6:1218:19898:70205,HX9_18764:6:1219:15625:7392,HX9_18764:6:2112:31943:15162,HX9_18764:6:2118:17949:30404,HX9_18764:6:2208:20872:47878	10	0	0	1	1	1	0	Chr.5 27415859(61)--GC--27420099(101) Chr.5 (score 93)	.	GC	HX9_18764:6:2208:20872:47878/1,HX9_18764:6:1119:9019:30861/1,HX9_18764:6:1205:28310:28066/1	3	Dpp6	Dpp6	ENSMUST00000071500.12	1	1	intron	3	26	_	Dpp6	Dpp6	ENSMUST00000071500.12	1	1	intron	3	26	_	460
MD5135d	5	60088409	60088412	5	60093647	60093650	292	6	-	-	5235	75	tandem-duplication	HX9_18764:6:1105:18822:61837,HX9_18764:6:1215:21156:60149,HX9_18764:6:1221:15442:48002,HX9_18764:6:2111:9080:34236,HX9_18764:6:2123:26585:39563,HX9_18764:6:2202:22962:53539	6	0	0	1	1	1	0	Chr.5- 60088412(10)--CC--60093650(48) Chr.5- (score 75)	.	CC	HX9_18764:6:1223:22810:50217/2,HX9_18764:6:2219:4411:45769/2,HX9_18764:6:2119:31517:17061/2,HX9_18764:6:2219:3873:45716/2,HX9_18764:6:2111:9080:34236/2	5	_	_	_	_	_	_	_	_	_	_	_	_	_	_	_	_	_	_	0
MD5135d	6	18918310	18918313	6	19026717	19026720	301	6	-	-	108404	99	tandem-duplication	HX9_18764:6:1108:7070:52906,HX9_18764:6:1207:11089:26642,HX9_18764:6:1214:11860:11418,HX9_18764:6:1223:23287:57653,HX9_18764:6:2216:26352:56598,HX9_18764:6:2220:30837:32162	6	0	0	1	1	1	0	Chr.6- 18918313(11)--AC--19026720(18) Chr.6- (score 99)	.	AC	HX9_18764:6:1107:17158:50445/1,HX9_18764:6:1207:11089:26642/1	2	_	_	_	_	_	_	_	_	_	_	_	_	_	_	_	_	_	_	0
MD5135d	6	31089744	31089745	6	31466473	31466474	302	12	+	+	376728	100	deletion	HX9_18764:6:1114:10480:28540,HX9_18764:6:1117:6482:49988,HX9_18764:6:1121:9110:65546,HX9_18764:6:1205:3214:11277,HX9_18764:6:1212:26697:4843,HX9_18764:6:1217:15838:40811,HX9_18764:6:1219:23744:29543,HX9_18764:6:2106:6969:28611,HX9_18764:6:2205:22191:38456,HX9_18764:6:2211:15798:72139,HX9_18764:6:2219:1783:21174,HX9_18764:6:2219:28899:8376	12	0	0	1	1	1	0	Chr.6 31089745] GGGGGGTGTGTCAATGCCA [31466474 Chr.6 (score 100)	GGGGGGTGTGTCAATGCCA	.	HX9_18764:6:2219:1783:21174/1,HX9_18764:6:1205:3214:11277/1,HX9_18764:6:2219:28899:8376/2,HX9_18764:6:1117:6482:49988/2,HX9_18764:6:2219:28818:8341/2	5	_	_	_	_	_	_	_	_	_	Mkln1	Mkln1	ENSMUST00000026699.14	1	0	intron	9	18	_	0
MD5135d	6	49826800	49826803	6	49946301	49946304	303	7	-	-	119498	99	tandem-duplication	HX9_18764:6:1103:7131:25200,HX9_18764:6:1111:28828:7163,HX9_18764:6:1118:8227:69010,HX9_18764:6:1119:29802:63173,HX9_18764:6:1119:5923:48213,HX9_18764:6:2202:31680:39282,HX9_18764:6:2222:20720:10908	7	0	0	1	1	1	0	Chr.6- 49826803(01)--CT--49946304(02) Chr.6- (score 99)	.	CT	HX9_18764:6:1103:17756:23600/1,HX9_18764:6:1210:2280:14582/1,HX9_18764:6:1103:7131:25200/2	3	Npy	Npy	ENSMUST00000031843.6	1	2	intron	2	4	_	_	_	_	_	_	_	_	_	_	0
MD5135d	6	78373423	78373424	6	78383706	78383707	304	6	+	+	10282	85	deletion	HX9_18764:6:1103:26352:67885,HX9_18764:6:1113:17452:70117,HX9_18764:6:1210:25712:33621,HX9_18764:6:1214:18771:9044,HX9_18764:6:2106:17858:24550,HX9_18764:6:2110:5000:50551	6	0	0	1	1	0	0	Chr.6 78373424] CCAAAAAAAC [78383707 Chr.6 (score 85)	CCAAAAAAAC	.	HX9_18764:6:1103:26352:67885/1,HX9_18764:6:1214:18771:9044/1	2	Reg3b	Reg3b	ENSMUST00000096904.5	1	_	3UTRexon	6	6	_	Reg3a	Reg3a	ENSMUST00000101272.2	1	_	3UTRexon	6	6	_	400
MD5135d	8	57521639	57521640	8	57616433	57616434	310	7	+	+	94793	_	deletion	HX9_18764:6:1105:17026:26835,HX9_18764:6:1105:31355:26027,HX9_18764:6:1201:29406:23671,HX9_18764:6:1210:1468:20876,HX9_18764:6:2208:11464:28312,HX9_18764:6:2212:30756:16656,HX9_18764:6:2221:30847:25921	7	0	0	1	1	1	0	_	_	_	_	_	_	_	_	_	_	_	_	_	_	Galnt7	Galnt7	ENSMUST00000034021.11	-1	0	intron	1	12	_	0
MD5135d	8	81296508	81296510	8	81336473	81336475	311	11	-	-	39963	100	tandem-duplication	HX9_18764:6:1102:18264:67937,HX9_18764:6:1201:22435:6741,HX9_18764:6:1215:27387:44398,HX9_18764:6:1216:10165:67340,HX9_18764:6:1221:15970:39001,HX9_18764:6:1224:9557:26554,HX9_18764:6:2104:6380:12367,HX9_18764:6:2111:29234:12543,HX9_18764:6:2202:13179:40003,HX9_18764:6:2210:13606:3366,HX9_18764:6:2211:17959:67445	11	0	0	1	1	1	0	Chr.8- 81296510(09)--G--81336475(74) Chr.8- (score 100)	.	G	HX9_18764:6:2210:13616:3383/1,HX9_18764:6:1221:15970:39001/2,HX9_18764:6:2219:8887:18995/1,HX9_18764:6:2222:13007:34395/1,HX9_18764:6:2210:13606:3401/1,HX9_18764:6:2211:17959:67445/2,HX9_18764:6:2121:30117:32285/2,HX9_18764:6:2115:20537:12736/1,HX9_18764:6:2210:13606:3366/1,HX9_18764:6:2210:31548:46437/2,HX9_18764:6:2209:2554:16885/1,HX9_18764:6:2211:17624:67955/2	12	_	_	_	_	_	_	_	_	_	_	_	_	_	_	_	_	_	_	0
MD5135d	9	113795952	113795955	9	113802418	113802421	316	8	+	+	6463	77	deletion	HX9_18764:6:1106:31193:57741,HX9_18764:6:1116:7963:28998,HX9_18764:6:1121:26524:69625,HX9_18764:6:1121:7182:69484,HX9_18764:6:1208:5446:17852,HX9_18764:6:1209:17837:65124,HX9_18764:6:2105:3173:42640,HX9_18764:6:2108:12398:67129	8	0	0	1	1	1	0	Chr.9 113795953(55)--TC--113802419(21) Chr.9 (score 77)	.	TC	HX9_18764:6:1121:7182:69484/1,HX9_18764:6:1121:26524:69625/1,HX9_18764:6:2221:25915:52889/2,HX9_18764:6:1107:15300:49654/1,HX9_18764:6:2105:3173:42640/1,HX9_18764:6:1203:25875:1661/1	6	_	_	_	_	_	_	_	_	_	_	_	_	_	_	_	_	_	_	0
MD5135d	X	167655367	167655372	X	167709002	167709007	320	7	-	-	53630	99	tandem-duplication	HX9_18764:6:1114:16955:29982,HX9_18764:6:1124:13382:38702,HX9_18764:6:1205:15067:59552,HX9_18764:6:1205:2930:63560,HX9_18764:6:1214:1793:48195,HX9_18764:6:2111:18304:11892,HX9_18764:6:2119:27438:15795	7	0	0	1	1	1	0	Chr.X- 167655372(68)--ATTC--167709007(03) Chr.X- (score 99)	.	ATTC	HX9_18764:6:1121:32654:2294/2,HX9_18764:6:1205:15067:59552/1,HX9_18764:6:1224:18396:14195/1,HX9_18764:6:1113:29508:39563/2	4	Frmpd4	Frmpd4	ENSMUST00000112147.7	-1	2	intron	5	20	_	Frmpd4	Frmpd4	ENSMUST00000112147.7	-1	2	intron	5	20	_	460
MD5135e	1	62562988	62562992	1	62642036	62642040	16	15	+	+	79044	97	deletion	HX9_18764:7:1105:11769:31230,HX9_18764:7:1106:25073:65248,HX9_18764:7:1123:11891:23495,HX9_18764:7:1201:4381:10521,HX9_18764:7:1211:7567:47791,HX9_18764:7:1215:6248:13193,HX9_18764:7:1219:21369:28945,HX9_18764:7:1221:7375:69994,HX9_18764:7:2107:32004:39633,HX9_18764:7:2108:10328:60413,HX9_18764:7:2109:8633:34096,HX9_18764:7:2209:24170:7603,HX9_18764:7:2214:8856:26009,HX9_18764:7:2218:29812:49760,…	15	0	0	1	1	1	0	Chr.1 62562989(92)--TTT--62642037(40) Chr.1 (score 97)	.	TTT	HX9_18764:7:2117:27052:33832/2,HX9_18764:7:2214:8866:26202/2,HX9_18764:7:1221:7375:69994/2,HX9_18764:7:2217:12976:8921/1,HX9_18764:7:2214:8856:26009/2,HX9_18764:7:2217:13027:8939/1,HX9_18764:7:2115:17046:45118/1,HX9_18764:7:2201:22952:19170/1,HX9_18764:7:2217:12987:8868/1,HX9_18764:7:1107:6370:4122/1	10	Pard3b	Pard3b	ENSMUST00000075374.9	1	0	intron	21	23	_	Pard3b	Pard3b	ENSMUST00000075374.9	1	_	3UTRexon	23	23	_	200
MD5135e	11	41200979	41200981	11	41230157	41230159	65	4	-	-	29176	88	tandem-duplication	HX9_18764:7:1118:18375:67252,HX9_18764:7:1209:2554:66672,HX9_18764:7:2209:4249:47035,HX9_18764:7:2211:17269:27609	4	0	0	1	1	1	0	Chr.11- 41200981(80)--A--41230159(58) Chr.11- (score 88)	.	A	HX9_18764:7:1202:23490:71119/1,HX9_18764:7:1122:6411:9501/2,HX9_18764:7:2118:6045:31547/2,HX9_18764:7:1221:23064:24145/1,HX9_18764:7:2118:10795:67023/2,HX9_18764:7:1221:23104:24110/1,HX9_18764:7:2219:9414:8728/2,HX9_18764:7:2111:24474:62874/2,HX9_18764:7:1221:22972:24304/1,HX9_18764:7:1202:23267:71225/1	10	_	_	_	_	_	_	_	_	_	_	_	_	_	_	_	_	_	_	0
MD5135e	11	48361036	48361037	11	48382610	48382611	69	9	-	-	21573	95	tandem-duplication	HX9_18764:7:1108:4827:39880,HX9_18764:7:1110:4827:47861,HX9_18764:7:1124:29153:43765,HX9_18764:7:1203:18507:63085,HX9_18764:7:1219:22090:65107,HX9_18764:7:2106:23419:3489,HX9_18764:7:2107:16549:3366,HX9_18764:7:2209:20364:8183,HX9_18764:7:2212:7019:56651	9	0	0	1	1	1	0	Chr.11- 48361037] AAAATATAAAAAATATAAAAAAATATAAAAAATATAGAGCCCTACACTGG [48382611 Chr.11- (score 95)	AAAATATAAAAAATATAAAAAAATATAAAAAATATAGAGCCCTACACTGG	.	HX9_18764:7:1101:20923:51201/1,HX9_18764:7:2212:7019:56651/1,HX9_18764:7:1106:11809:70469/1	3	_	_	_	_	_	_	_	_	_	_	_	_	_	_	_	_	_	_	0
MD5135e	11	85996857	85996863	11	118027045	118027051	75	18	-	-	32030182	100	tandem-duplication	HX9_18764:7:1108:31548:71471,HX9_18764:7:1109:32299:72526,HX9_18764:7:1114:23054:17412,HX9_18764:7:1122:27986:4544,HX9_18764:7:1124:19126:46402,HX9_18764:7:1203:5548:42358,HX9_18764:7:1209:7314:65107,HX9_18764:7:1218:12317:67621,HX9_18764:7:1220:16863:69590,HX9_18764:7:2106:3051:17957,HX9_18764:7:2112:11515:58040,HX9_18764:7:2112:31111:72156,HX9_18764:7:2116:28168:37454,HX9_18764:7:2120:12114:332…	18	0	0	1	1	1	0	Chr.11- 85996863(58)--CAAGA--118027051(46) Chr.11- (score 100)	.	CAAGA	HX9_18764:7:1203:5548:42358/1,HX9_18764:7:2121:8856:51219/1,HX9_18764:7:1106:20232:64386/1,HX9_18764:7:1108:31548:71471/2,HX9_18764:7:2215:21988:35256/2,HX9_18764:7:2124:5203:65318/1,HX9_18764:7:1112:26271:72877/2	7	_	_	_	_	_	_	_	_	_	Dnah17	Dnah17	ENSMUST00000084803.11	-1	0	intron	76	81	_	0
MD5135e	12	98136010	98136011	12	98214379	98214380	112	10	-	-	78368	99	tandem-duplication	HX9_18764:7:1124:23652:65353,HX9_18764:7:1214:21176:22387,HX9_18764:7:1219:3589:26308,HX9_18764:7:2105:30117:6091,HX9_18764:7:2112:5903:14810,HX9_18764:7:2114:23287:5229,HX9_18764:7:2114:32289:11259,HX9_18764:7:2204:11708:26308,HX9_18764:7:2205:22871:21350,HX9_18764:7:2218:5020:32056	10	0	0	1	1	1	0	Chr.12- 98136011] AGATATTTACGCTCACCACTCTGACCACAGGTCGCAAAGGCAGCTACCCTCCCCCTT [98214380 Chr.12- (score 99)	AGATATTTACGCTCACCACTCTGACCACAGGTCGCAAAGGCAGCTACCCTCCCCCTT	.	HX9_18764:7:1217:27590:71717/1,HX9_18764:7:2223:4117:52115/2,HX9_18764:7:2118:8846:62101/2,HX9_18764:7:1214:8663:28206/2,HX9_18764:7:1214:8663:28242/2,HX9_18764:7:2212:15808:3454/1,HX9_18764:7:2217:10287:22124/2,HX9_18764:7:2112:5903:14810/1,HX9_18764:7:2114:32289:11259/1,HX9_18764:7:2114:23287:5229/2,HX9_18764:7:1216:25763:9484/1	11	_	_	_	_	_	_	_	_	_	Galc	Galc	ENSMUST00000021390.7	-1	0	exon	13	17	_	0
MD5135e	14	99117552	99117555	14	99169961	99169964	162	11	+	+	52406	100	deletion	HX9_18764:7:1112:6898:57530,HX9_18764:7:1214:10673:13052,HX9_18764:7:1215:10713:44134,HX9_18764:7:1223:16386:35151,HX9_18764:7:2104:13342:56774,HX9_18764:7:2110:32248:21245,HX9_18764:7:2113:32197:9343,HX9_18764:7:2115:14458:17360,HX9_18764:7:2118:30868:38227,HX9_18764:7:2121:31172:18045,HX9_18764:7:2122:9871:9378	11	0	0	1	1	1	0	Chr.14 99117553(55)--GT--99169962(64) Chr.14 (score 100)	.	GT	HX9_18764:7:1216:9658:54576/2,HX9_18764:7:2115:15970:50955/1,HX9_18764:7:2219:12976:13597/1,HX9_18764:7:1219:27113:48810/1,HX9_18764:7:2219:12966:13580/1,HX9_18764:7:1224:25215:65177/2,HX9_18764:7:2122:9871:9378/1	7	Pibf1	Pibf1	ENSMUST00000022650.7	1	0	intron	5	18	_	Pibf1	Pibf1	ENSMUST00000022650.7	1	2	intron	10	18	_	680
MD5135e	15	95727040	95727041	15	95763630	95763631	180	13	+	+	36589	_	deletion	HX9_18764:7:1119:2899:67023,HX9_18764:7:1211:3508:70750,HX9_18764:7:1214:2392:71524,HX9_18764:7:1222:18111:71858,HX9_18764:7:1224:15909:40759,HX9_18764:7:2101:8126:3225,HX9_18764:7:2102:29640:47703,HX9_18764:7:2119:10064:45294,HX9_18764:7:2121:26839:52977,HX9_18764:7:2121:27255:20471,HX9_18764:7:2124:8806:24690,HX9_18764:7:2213:6187:53908,HX9_18764:7:2224:10135:36100	13	0	0	1	1	1	0	_	_	_	_	_	_	_	_	_	_	_	_	_	_	_	_	_	_	_	_	_	_	_	0
MD5135e	16	62787878	62787879	16	62797862	62797863	190	16	-	-	9983	100	tandem-duplication	HX9_18764:7:1103:20060:39616,HX9_18764:7:1107:2980:53768,HX9_18764:7:1109:23693:63525,HX9_18764:7:1113:9496:72016,HX9_18764:7:1117:18081:51588,HX9_18764:7:1202:14042:54893,HX9_18764:7:1204:15128:70275,HX9_18764:7:1207:26423:4684,HX9_18764:7:1213:32187:10099,HX9_18764:7:2107:29914:47193,HX9_18764:7:2110:19715:48582,HX9_18764:7:2117:32552:69766,HX9_18764:7:2121:10510:54682,HX9_18764:7:2209:25621:61…	16	0	0	1	1	1	0	Chr.16- 62787879] GAACCCCAGTA [62797863 Chr.16- (score 100)	GAACCCCAGTA	.	HX9_18764:7:1113:9496:72016/1,HX9_18764:7:2110:19715:48582/2,HX9_18764:7:1204:15128:70275/2,HX9_18764:7:2214:18680:26853/1,HX9_18764:7:1117:18081:51588/1	5	_	_	_	_	_	_	_	_	_	Arl13b	Arl13b	ENSMUST00000089289.5	-1	1	intron	9	10	_	0
MD5135e	18	4273225	4273226	18	4293005	4293006	214	12	-	-	19779	_	tandem-duplication	HX9_18764:7:1111:19745:19803,HX9_18764:7:1116:30604:52080,HX9_18764:7:1202:16224:29033,HX9_18764:7:1202:17452:62206,HX9_18764:7:1207:13636:26624,HX9_18764:7:1207:24089:31019,HX9_18764:7:1213:27722:36821,HX9_18764:7:1215:18649:9712,HX9_18764:7:1218:12581:48599,HX9_18764:7:1223:24109:60940,HX9_18764:7:2110:19339:18678,HX9_18764:7:2224:5071:3348	12	0	0	1	1	1	0	_	_	_	_	_	_	_	_	_	_	_	_	_	_	_	_	_	_	_	_	_	_	_	0
MD5135e	2	74185690	74185691	2	74196821	74196822	240	11	+	+	11130	100	deletion	HX9_18764:7:1104:27407:38491,HX9_18764:7:1105:9161:63911,HX9_18764:7:1214:7172:50480,HX9_18764:7:1217:21765:51254,HX9_18764:7:1221:7486:63402,HX9_18764:7:2113:7791:3805,HX9_18764:7:2117:21156:57548,HX9_18764:7:2121:27823:46771,HX9_18764:7:2209:29285:35871,HX9_18764:7:2216:8258:60800,HX9_18764:7:2217:26626:13369	11	0	0	1	1	1	0	Chr.2 74185691] CCCATACACTTCTTGGAACCTGAAATCCACATATAGGGCCATGTTACCATGGCTTCCCTTGA [74196822 Chr.2 (score 100)	CCCATACACTTCTTGGAACCTGAAATCCACATATAGGGCCATGTTACCATGGCTTCCCTTGA	.	HX9_18764:7:1104:27407:38491/1,HX9_18764:7:1202:5649:14230/1,HX9_18764:7:2124:10206:59429/1,HX9_18764:7:1101:15615:33041/2,HX9_18764:7:1202:5812:14230/1,HX9_18764:7:2102:4229:25622/2,HX9_18764:7:1214:7172:50480/2,HX9_18764:7:2217:26626:13369/1,HX9_18764:7:2209:29285:35871/1,HX9_18764:7:2216:8258:60800/2,HX9_18764:7:2124:10206:59358/1,HX9_18764:7:2211:19045:41339/2,HX9_18764:7:1105:9161:63911/2,HX…	16	_	_	_	_	_	_	_	_	_	_	_	_	_	_	_	_	_	_	0
MD5135e	2	91024399	91024400	2	91078481	91078482	241	8	-	-	54081	_	tandem-duplication	HX9_18764:7:1111:18994:64808,HX9_18764:7:1121:19928:22300,HX9_18764:7:1123:24799:1872,HX9_18764:7:1124:31355:14424,HX9_18764:7:1214:18193:52942,HX9_18764:7:2121:24150:65089,HX9_18764:7:2209:3407:37137,HX9_18764:7:2220:22333:69643	8	0	0	1	1	1	0	_	_	_	_	_	_	_	_	_	_	_	_	_	_	_	_	_	_	_	_	_	_	_	0
MD5135e	2	179842675	179842676	2	179850009	179850010	251	16	-	-	7333	_	tandem-duplication	HX9_18764:7:1107:19451:20700,HX9_18764:7:1109:19126:4632,HX9_18764:7:1113:17279:28083,HX9_18764:7:1117:32126:9361,HX9_18764:7:1118:8491:32725,HX9_18764:7:1121:7791:26237,HX9_18764:7:1123:17350:22053,HX9_18764:7:1215:14012:51500,HX9_18764:7:2103:24890:27380,HX9_18764:7:2113:15037:27081,HX9_18764:7:2113:4340:4262,HX9_18764:7:2118:31680:50674,HX9_18764:7:2206:2970:2733,HX9_18764:7:2214:7030:42640,HX…	16	0	0	1	1	1	0	_	_	_	_	_	Cdh4	Cdh4	ENSMUST00000000314.12	1	0	intron	4	16	_	Cdh4	Cdh4	ENSMUST00000000314.12	1	1	intron	6	16	_	680
MD5135e	3	24294354	24294355	3	24348869	24348870	254	10	+	+	54514	100	deletion	HX9_18764:7:1102:22749:39071,HX9_18764:7:1113:10835:10697,HX9_18764:7:1121:15574:12086,HX9_18764:7:1219:24211:54787,HX9_18764:7:1219:9942:14740,HX9_18764:7:1220:15402:12244,HX9_18764:7:2112:24586:15813,HX9_18764:7:2202:13403:11945,HX9_18764:7:2205:24241:34025,HX9_18764:7:2213:24698:62312	10	0	0	1	1	1	0	Chr.3 24294355] ATAACC [24348870 Chr.3 (score 100)	ATAACC	.	HX9_18764:7:1205:26880:73194/2,HX9_18764:7:1115:12469:22774/2,HX9_18764:7:1220:15402:12244/1,HX9_18764:7:1114:6563:25939/1	4	Naaladl2	Naaladl2	ENSMUST00000203414.1	-1	1	intron	5	14	_	Naaladl2	Naaladl2	ENSMUST00000203414.1	-1	0	intron	4	14	_	680
MD5135e	3	24558901	24558902	3	24603409	24603410	255	7	+	+	44507	100	deletion	HX9_18764:7:1102:3589:46947,HX9_18764:7:1122:18822:42991,HX9_18764:7:1218:23368:52414,HX9_18764:7:2120:15706:29437,HX9_18764:7:2201:8734:45663,HX9_18764:7:2203:22191:70733,HX9_18764:7:2212:9171:57284	7	0	0	1	1	1	0	Chr.3 24558902][24603410 Chr.3 (score 100)	.	.	HX9_18764:7:2206:5193:58655/2,HX9_18764:7:2104:14377:69959/1,HX9_18764:7:2203:22191:70733/2	3	Naaladl2	Naaladl2	ENSMUST00000203414.1	-1	1	intron	1	14	_	Naaladl2	Naaladl2	ENSMUST00000203414.1	-1	1	intron	1	14	_	460
MD5135e	3	50940846	50940852	3	51000584	51000590	257	9	-	-	59732	78	tandem-duplication	HX9_18764:7:1203:18720:69889,HX9_18764:7:1218:16011:23214,HX9_18764:7:1224:10084:64878,HX9_18764:7:2103:10135:1924,HX9_18764:7:2108:2727:40776,HX9_18764:7:2110:5589:31810,HX9_18764:7:2112:23399:7005,HX9_18764:7:2116:22942:57512,HX9_18764:7:2209:24221:8253	9	0	0	1	1	1	0	Chr.3- 50940852(47)--GGGGC--51000590(85) Chr.3- (score 78)	.	GGGGC	HX9_18764:7:1209:14387:13791/1	1	_	_	_	_	_	_	_	_	_	_	_	_	_	_	_	_	_	_	0
MD5135e	3	64469579	64469582	3	64603733	64603736	260	18	-	-	134151	98	tandem-duplication	HX9_18764:7:1101:1316:18186,HX9_18764:7:1104:17695:39493,HX9_18764:7:1106:14671:45822,HX9_18764:7:1116:6816:10978,HX9_18764:7:1121:10581:32549,HX9_18764:7:1121:23896:32830,HX9_18764:7:1208:1387:6249,HX9_18764:7:1208:22435:42464,HX9_18764:7:1210:31619:5704,HX9_18764:7:1215:31619:52537,HX9_18764:7:1222:4817:20032,HX9_18764:7:2104:31395:29472,HX9_18764:7:2107:32289:31969,HX9_18764:7:2117:26748:17764…	18	0	0	1	1	1	0	Chr.3- 64469582(80)--AC--64603736(34) Chr.3- (score 98)	.	AC	HX9_18764:7:1107:32278:31177/2,HX9_18764:7:1117:14742:25622/2,HX9_18764:7:2117:26748:17764/2,HX9_18764:7:1205:8927:37313/2,HX9_18764:7:2117:24860:2399/1,HX9_18764:7:1104:17695:39493/2,HX9_18764:7:1222:4817:20032/1	7	_	_	_	_	_	_	_	_	_	_	_	_	_	_	_	_	_	_	0
MD5135e	7	140160563	140160564	7	140194927	140194928	291	18	-	-	34363	100	tandem-duplication	HX9_18764:7:1109:17503:29490,HX9_18764:7:1111:19187:53293,HX9_18764:7:1119:26047:6565,HX9_18764:7:1122:25672:66496,HX9_18764:7:1122:7567:50709,HX9_18764:7:1209:27356:21702,HX9_18764:7:1209:28696:28734,HX9_18764:7:1215:11830:24620,HX9_18764:7:1222:23632:64158,HX9_18764:7:2104:30645:13721,HX9_18764:7:2114:28990:28435,HX9_18764:7:2115:28097:7761,HX9_18764:7:2118:20953:13246,HX9_18764:7:2120:31822:60…	18	0	0	1	1	1	0	Chr.7- 140160564][140194928 Chr.7- (score 100)	.	.	HX9_18764:7:1213:9709:66619/2,HX9_18764:7:1116:31314:43642/1,HX9_18764:7:2118:20669:12754/1,HX9_18764:7:1103:31274:57460/2,HX9_18764:7:1222:23632:64158/1,HX9_18764:7:1209:27356:21702/2,HX9_18764:7:2102:27448:42288/1,HX9_18764:7:2118:20953:13246/1,HX9_18764:7:2104:30645:13721/1,HX9_18764:7:2115:28097:7761/1,HX9_18764:7:1215:17888:59270/1,HX9_18764:7:1111:19187:53293/2,HX9_18764:7:1215:17868:59306/…	14	_	_	_	_	_	_	_	_	_	_	_	_	_	_	_	_	_	_	0
MD5135e	X	82522381	82522382	X	82529160	82529161	300	14	-	-	6778	99	tandem-duplication	HX9_18764:7:1107:24951:6847,HX9_18764:7:1110:4340:34957,HX9_18764:7:1111:32796:34641,HX9_18764:7:1116:25438:67568,HX9_18764:7:1118:17401:53188,HX9_18764:7:1206:8075:55104,HX9_18764:7:1213:8126:3225,HX9_18764:7:2105:3112:21930,HX9_18764:7:2112:6563:7128,HX9_18764:7:2112:9455:37243,HX9_18764:7:2122:28321:38913,HX9_18764:7:2204:25540:68096,HX9_18764:7:2215:29214:7269,HX9_18764:7:2224:8653:16692	14	0	0	1	1	1	0	Chr.X- 82522382] TTTACGATCTGA [82529161 Chr.X- (score 99)	TTTACGATCTGA	.	HX9_18764:7:2224:8653:16692/2,HX9_18764:7:2224:21227:1872/1,HX9_18764:7:2122:28321:38913/1,HX9_18764:7:2224:21237:1889/1,HX9_18764:7:1110:4340:34957/1,HX9_18764:7:1107:24951:6847/2,HX9_18764:7:1110:5994:18098/2,HX9_18764:7:2224:21247:1907/1,HX9_18764:7:1116:25438:67568/1	9	_	_	_	_	_	_	_	_	_	_	_	_	_	_	_	_	_	_	0
MD5135f	12	119906619	119906621	12	119912451	119912453	119	11	+	+	5830	94	deletion	HX9_18764:8:1102:18355:37260,HX9_18764:8:1116:1428:68869,HX9_18764:8:1121:23886:67937,HX9_18764:8:1203:28442:41093,HX9_18764:8:2113:7476:36451,HX9_18764:8:2115:30584:39669,HX9_18764:8:2123:21247:72473,HX9_18764:8:2203:9973:37260,HX9_18764:8:2204:24353:19100,HX9_18764:8:2212:22800:10257,HX9_18764:8:2213:14499:24075	11	0	0	1	1	1	0	Chr.12 119906620(21)--C--119912452(53) Chr.12 (score 94)	.	C	HX9_18764:8:1220:15168:68658/1,HX9_18764:8:1111:14966:52379/1,HX9_18764:8:2203:25063:20331/1,HX9_18764:8:2203:24992:20489/1,HX9_18764:8:2203:9952:37260/1,HX9_18764:8:2203:9973:37260/1,HX9_18764:8:1203:28442:41093/2,HX9_18764:8:2212:22800:10257/1,HX9_18764:8:1121:23886:67937/2,HX9_18764:8:1115:23591:52555/1,HX9_18764:8:1102:18355:37260/1	11	_	_	_	_	_	_	_	_	_	_	_	_	_	_	_	_	_	_	0
MD5135f	14	12355283	12355285	14	12359705	12359707	139	15	-	-	4420	99	tandem-duplication	HX9_18764:8:1102:24850:17360,HX9_18764:8:1116:26707:7251,HX9_18764:8:1116:8714:47175,HX9_18764:8:1202:8968:33973,HX9_18764:8:1204:11495:9765,HX9_18764:8:1218:20679:5458,HX9_18764:8:2105:21257:32021,HX9_18764:8:2105:9973:3788,HX9_18764:8:2109:11505:61222,HX9_18764:8:2110:19532:48863,HX9_18764:8:2205:26392:14512,HX9_18764:8:2205:30695:65986,HX9_18764:8:2213:18071:35924,HX9_18764:8:2215:16985:61890,…	15	0	0	1	1	1	0	Chr.14- 12355285(84)--G--12359707(06) Chr.14- (score 99)	.	G	HX9_18764:8:1218:20780:6583/2,HX9_18764:8:1218:20679:5458/2,HX9_18764:8:1102:24850:17360/1,HX9_18764:8:2111:26382:14564/1,HX9_18764:8:2213:18071:35924/1,HX9_18764:8:1218:20841:6442/2,HX9_18764:8:1116:26707:7251/1,HX9_18764:8:1102:24647:17360/1,HX9_18764:8:2205:26392:14512/2,HX9_18764:8:1204:11495:9765/1,HX9_18764:8:1219:12439:34254/2	11	_	_	_	_	_	_	_	_	_	_	_	_	_	_	_	_	_	_	0
MD5135f	14	117928128	117928133	14	117939159	117939164	165	7	+	+	11026	88	deletion	HX9_18764:8:1114:22465:67199,HX9_18764:8:1202:16478:19803,HX9_18764:8:1215:21572:24901,HX9_18764:8:1216:11383:24374,HX9_18764:8:2117:18974:42306,HX9_18764:8:2204:25479:60114,HX9_18764:8:2217:11444:13545	7	0	0	1	1	1	0	Chr.14 117928129(33)--ACAG--117939160(64) Chr.14 (score 88)	.	ACAG	HX9_18764:8:1106:26342:42095/2,HX9_18764:8:1215:21572:24901/2,HX9_18764:8:2120:29508:69062/2|HX9_18764:4:1210:25652:14881/1	3	Gpc6	Gpc6	ENSMUST00000078849.10	1	0	intron	6	9	_	Gpc6	Gpc6	ENSMUST00000078849.10	1	0	intron	6	9	_	460
MD5135f	15	15383807	15383808	15	15389397	15389398	167	13	+	-	5589	_	inversion	HX9_18764:8:1104:12459:53627,HX9_18764:8:1104:29457:43554,HX9_18764:8:1111:10541:47632,HX9_18764:8:1117:12601:13299,HX9_18764:8:1118:27367:71260,HX9_18764:8:1121:31456:5106,HX9_18764:8:1205:29812:54928,HX9_18764:8:1211:29132:42921,HX9_18764:8:2101:19421:39563,HX9_18764:8:2102:31020:32935,HX9_18764:8:2118:7507:32918,HX9_18764:8:2202:30502:5845,HX9_18764:8:2210:16386:19891	13	0	168	2	2	1	0	_	_	_	_	_	_	_	_	_	_	_	_	_	_	_	_	_	_	_	_	_	_	_	0
MD5135f	15	15383863	15383864	15	15389411	15389412	168	8	-	+	5547	_	inversion	HX9_18764:8:1111:8440:21069,HX9_18764:8:1116:25601:56915,HX9_18764:8:1215:18477:55965,HX9_18764:8:1220:16447:71471,HX9_18764:8:2106:24292:72156,HX9_18764:8:2122:26829:54893,HX9_18764:8:2212:10602:20489,HX9_18764:8:2212:21907:53539	8	0	167	2	2	1	0	_	_	_	_	_	_	_	_	_	_	_	_	_	_	_	_	_	_	_	_	_	_	_	0
MD5135f	16	27404311	27404314	16	27487230	27487233	188	13	-	-	82916	98	Deletion_nested_in_TD	HX9_18764:8:1111:16894:51852,HX9_18764:8:1122:26595:49461,HX9_18764:8:1203:21734:13580,HX9_18764:8:1205:9709:66830,HX9_18764:8:1210:17706:1819,HX9_18764:8:1211:13788:10714,HX9_18764:8:2117:12520:25429,HX9_18764:8:2117:1955:14406,HX9_18764:8:2117:24393:2047,HX9_18764:8:2206:25702:26501,HX9_18764:8:2207:21004:27152,HX9_18764:8:2212:17482:44187,HX9_18764:8:2213:22983:9695	13	0	0	1	1	1	0	Chr.16- 27404314(12)--AT--27487233(31) Chr.16- (score 98)	.	AT	HX9_18764:8:2204:29346:52326/1,HX9_18764:8:1210:17706:1819/1,HX9_18764:8:1210:30117:10240/2,HX9_18764:8:1215:28442:30158/1	4	Ccdc50	Ccdc50	ENSMUST00000100026.9	1	1	intron	1	11	_	_	_	_	_	_	_	_	_	_	0
MD5135f	16	27405399	27405400	16	27419474	27419475	189	13	+	+	14074	_	Deletion_nested_in_TD	HX9_18764:8:1106:14194:17008,HX9_18764:8:1111:27894:41831,HX9_18764:8:1113:28929:31283,HX9_18764:8:1113:5944:56510,HX9_18764:8:1117:16873:12965,HX9_18764:8:1203:30127:38667,HX9_18764:8:1218:24972:55684,HX9_18764:8:1221:30979:32267,HX9_18764:8:1224:30228:60536,HX9_18764:8:2101:11241:44697,HX9_18764:8:2104:6756:34113,HX9_18764:8:2107:20080:51957,HX9_18764:8:2214:32207:43642	13	0	0	1	1	1	0	_	_	_	_	_	Ccdc50	Ccdc50	ENSMUST00000100026.9	1	1	intron	1	11	_	Ccdc50	Ccdc50	ENSMUST00000100026.9	1	1	intron	5	11	_	880
MD5135f	17	23573473	23573474	17	23623357	23623358	208	10	-	-	49883	_	tandem-duplication	HX9_18764:8:1108:27356:17483,HX9_18764:8:1112:6492:3841,HX9_18764:8:1116:21339:40038,HX9_18764:8:1209:4482:34043,HX9_18764:8:1211:30076:52080,HX9_18764:8:1218:15645:70258,HX9_18764:8:2109:14986:23829,HX9_18764:8:2123:13981:22792,HX9_18764:8:2217:4503:50744,HX9_18764:8:2223:4868:39880	10	0	0	1	1	1	0	_	_	_	_	_	_	_	_	_	_	_	_	_	_	_	_	_	_	_	_	_	_	_	0
MD5135f	19	52080629	52080630	19	52096112	52096113	240	16	+	+	15482	_	deletion	HX9_18764:8:1102:24342:23724,HX9_18764:8:1104:24241:17606,HX9_18764:8:1104:5589:21333,HX9_18764:8:1107:14509:62417,HX9_18764:8:1108:26179:4579,HX9_18764:8:1108:8907:20928,HX9_18764:8:1114:30746:7603,HX9_18764:8:1204:2676:33551,HX9_18764:8:1206:29061:12314,HX9_18764:8:1211:22242:64632,HX9_18764:8:1213:29975:38016,HX9_18764:8:2110:14428:16217,HX9_18764:8:2112:30563:41462,HX9_18764:8:2112:8633:21544…	16	0	0	1	1	1	0	_	_	_	_	_	_	_	_	_	_	_	_	_	_	_	_	_	_	_	_	_	_	_	0
MD5135f	2	74024106	74024111	2	74028558	74028563	249	8	+	+	4447	100	deletion	HX9_18764:8:1110:14316:13035,HX9_18764:8:1204:9201:53856,HX9_18764:8:1210:29467:34606,HX9_18764:8:1223:19664:39141,HX9_18764:8:2117:20202:45347,HX9_18764:8:2122:21887:60079,HX9_18764:8:2215:29488:66425,HX9_18764:8:2218:18944:61028	8	0	0	1	1	1	0	Chr.2 74024107(11)--GCCA--74028559(63) Chr.2 (score 100)	.	GCCA	HX9_18764:8:1110:14316:13035/1,HX9_18764:8:1208:2909:23935/2,HX9_18764:8:2117:20202:45347/2,HX9_18764:8:2211:19593:53996/2,HX9_18764:8:2117:20202:45382/2,HX9_18764:8:1110:14336:13035/1	6	_	_	_	_	_	_	_	_	_	_	_	_	_	_	_	_	_	_	0
MD5135f	2	93744655	93744657	6	31071800	31071802	252	16	-	-	-1	99	unbalanced_translocation	HX9_18764:8:1106:19015:17201,HX9_18764:8:1106:27590:34975,HX9_18764:8:1114:13545:12297,HX9_18764:8:1119:15574:45734,HX9_18764:8:1206:22374:10785,HX9_18764:8:1207:20202:31529,HX9_18764:8:1209:8217:44872,HX9_18764:8:1220:12337:19557,HX9_18764:8:1224:26991:69133,HX9_18764:8:1224:7080:49373,HX9_18764:8:2103:26737:34096,HX9_18764:8:2116:14093:57794,HX9_18764:8:2208:10855:62417,HX9_18764:8:2212:32349:2…	16	0	0	1	1	1	0	Chr.2- 93744657(56)--A--31071802(01) Chr.6- (score 99)	.	A	HX9_18764:8:1114:13545:12297/2,HX9_18764:8:2212:32349:23636/1,HX9_18764:8:2216:18030:16410/2,HX9_18764:8:1206:30127:53012/2	4	Ext2	Ext2	ENSMUST00000028623.12	-1	0	intron	8	14	_	_	_	_	_	_	_	_	_	_	0
MD5135f	2	93810690	93810691	2	93811000	93811001	253	5	+	-	309	_	Breakage_fusion_bridge	HX9_18764:8:1108:10196:60009,HX9_18764:8:1114:2463:17887,HX9_18764:8:1120:21257:18836,HX9_18764:8:2107:6573:45083,HX9_18764:8:2109:18852:9642	5	0	0	2	2	1	0	_	_	_	_	_	Ext2	Ext2	ENSMUST00000028623.12	-1	2	intron	3	14	_	Ext2	Ext2	ENSMUST00000028623.12	-1	2	intron	3	14	_	450
MD5135f	2	153201628	153201658	2	153211167	153211197	259	8	-	-	9509	70	tandem-duplication	HX9_18764:8:1110:20933:38315,HX9_18764:8:1213:3599:58743,HX9_18764:8:1220:9546:34377,HX9_18764:8:2107:11109:62751,HX9_18764:8:2107:27610:35819,HX9_18764:8:2109:6969:37225,HX9_18764:8:2116:5822:42411,HX9_18764:8:2209:13058:7058	8	0	0	1	1	1	0	Chr.2- 153201658(29)--AGTGCTGGGATTAAAGGCGTGCGCCACCA--153211197(68) Chr.2- (score 70)	.	AGTGCTGGGATTAAAGGCGTGCGCCACCA	HX9_18764:8:2216:31913:70979/2,HX9_18764:8:1218:4188:6179/1,HX9_18764:8:2107:11109:62751/2,HX9_18764:8:2107:27610:35819/2,HX9_18764:8:1208:9638:35027/2	5	Tm9sf4	Tm9sf4	ENSMUST00000089027.2	1	2	intron	14	18	_	_	_	_	_	_	_	_	_	_	0
MD5135f	3	18133527	18133531	3	18138442	18138446	263	4	+	+	4911	100	deletion	HX9_18764:8:1114:16082:48863,HX9_18764:8:1213:28331:57389,HX9_18764:8:1217:18000:5177,HX9_18764:8:2118:26058:60237	4	0	0	1	1	1	0	Chr.3 18133528(31)--AGG--18138443(46) Chr.3 (score 100)	.	AGG	HX9_18764:8:2101:2696:56651/1,HX9_18764:8:1114:16082:48863/1,HX9_18764:8:1217:18051:5089/1,HX9_18764:8:2118:26058:60237/2,HX9_18764:8:1217:18000:5177/1,HX9_18764:8:1205:13423:32900/1,HX9_18764:8:1121:11880:66443/2,HX9_18764:8:2118:26047:60220/2,HX9_18764:8:1208:32015:7058/1	9	Cyp7b1	Cyp7b1	ENSMUST00000035625.6	-1	2	intron	1	6	_	Cyp7b1	Cyp7b1	ENSMUST00000035625.6	-1	2	intron	1	6	_	460
MD5135f	6	31053576	31053577	6	31061898	31061899	301	7	-	+	8321	_	Breakage_fusion_bridge	HX9_18764:8:1203:14874:45540,HX9_18764:8:1208:3894:46314,HX9_18764:8:1218:18497:11523,HX9_18764:8:2104:14397:43097,HX9_18764:8:2112:21673:26554,HX9_18764:8:2115:25164:61573,HX9_18764:8:2224:23947:71102	7	0	0	1	1	1	0	_	_	_	_	_	_	_	_	_	_	_	_	_	_	_	_	_	_	_	_	_	_	_	0
MD5135f	7	36965193	36965196	7	36984188	36984191	317	12	+	+	18992	84	deletion	HX9_18764:8:1117:14367:22862,HX9_18764:8:1119:20527:9449,HX9_18764:8:1208:23835:63525,HX9_18764:8:1215:11535:13211,HX9_18764:8:1219:16366:49179,HX9_18764:8:2108:10226:61503,HX9_18764:8:2120:18659:34729,HX9_18764:8:2201:5629:38526,HX9_18764:8:2205:20882:17694,HX9_18764:8:2209:4716:11875,HX9_18764:8:2211:16366:63560,HX9_18764:8:2214:23409:25095	12	0	0	1	1	1	0	Chr.7 36965194(96)--GT--36984189(91) Chr.7 (score 84)	.	GT	HX9_18764:8:2214:23409:25095/2,HX9_18764:8:2201:5629:38526/2,HX9_18764:8:2111:11759:68377/2,HX9_18764:8:1218:25814:71313/1	4	_	_	_	_	_	_	_	_	_	_	_	_	_	_	_	_	_	_	0
MD5135f	7	79200629	79200633	7	79266157	79266161	318	21	-	-	65524	69	tandem-duplication	HX9_18764:8:1110:18335:9941,HX9_18764:8:1112:21268:57284,HX9_18764:8:1112:4614:22634,HX9_18764:8:1113:4574:45769,HX9_18764:8:1115:11870:30879,HX9_18764:8:1122:17168:36012,HX9_18764:8:1205:8207:7620,HX9_18764:8:1209:13098:39335,HX9_18764:8:1215:16823:65300,HX9_18764:8:1218:13372:38157,HX9_18764:8:1218:29477:12718,HX9_18764:8:1224:31954:31599,HX9_18764:8:2102:4543:15584,HX9_18764:8:2115:13108:55526…	21	0	0	1	1	1	0	Chr.7- 79200633(30)--CTC--79266161(58) Chr.7-[@45] (score 69)	.	CTC	HX9_18764:8:2118:7811:15057/1,HX9_18764:8:2221:27702:37383/1,HX9_18764:8:2217:23267:40706/1,HX9_18764:8:2119:13129:58444/2,HX9_18764:8:1215:16802:65300/1,HX9_18764:8:1122:17168:36012/1,HX9_18764:8:2124:32410:27749/1,HX9_18764:8:2124:32390:27749/1,HX9_18764:8:2119:13139:58427/2,HX9_18764:8:2217:23226:40811/1,HX9_18764:8:2217:23297:40688/1	11	_	_	_	_	_	_	_	_	_	_	_	_	_	_	_	_	_	_	0
MD5135f	8	17807117	17807124	8	17810013	17810020	323	8	+	+	2889	100	deletion	HX9_18764:8:1102:10592:39739,HX9_18764:8:1206:18893:69941,HX9_18764:8:1210:20699:69836,HX9_18764:8:1224:22617:8464,HX9_18764:8:2102:19918:38315,HX9_18764:8:2112:15879:58497,HX9_18764:8:2124:7994:2962,HX9_18764:8:2219:23977:14687	8	0	0	1	1	1	0	Chr.8 17807118(24)--AATTGT--17810014(20) Chr.8 (score 100)	.	AATTGT	HX9_18764:8:2222:28422:45839/1,HX9_18764:8:1104:12550:33990/1,HX9_18764:8:1210:20699:69836/2,HX9_18764:8:2112:15879:58497/2,HX9_18764:8:1213:32552:60237/1,HX9_18764:8:2222:28503:45804/1,HX9_18764:8:2219:26240:15268/2,HX9_18764:8:2219:26230:15250/2,HX9_18764:8:2222:28128:46138/1	9	_	_	_	_	_	_	_	_	_	_	_	_	_	_	_	_	_	_	0
MD5135f	9	22056169	22056170	9	22067203	22067204	329	20	+	+	11033	70	deletion	HX9_18764:8:1104:19958:24638,HX9_18764:8:1104:24129:71418,HX9_18764:8:1104:25428:64808,HX9_18764:8:1108:6289:32953,HX9_18764:8:1114:12368:56950,HX9_18764:8:1117:28950:68728,HX9_18764:8:1122:10155:44292,HX9_18764:8:1210:19177:48881,HX9_18764:8:1216:32542:9730,HX9_18764:8:2106:13981:52889,HX9_18764:8:2106:31984:64105,HX9_18764:8:2113:14184:33340,HX9_18764:8:2116:14509:58901,HX9_18764:8:2118:21968:1…	20	0	0	1	1	1	0	Chr.9 22056170] GGTGCACATGTG [22067204 Chr.9 (score 70)	GGTGCACATGTG	.	HX9_18764:8:1112:5609:67041/1,HX9_18764:8:1120:18903:60255/1,HX9_18764:8:2116:20933:27872/1,HX9_18764:8:2120:21349:27222/2,HX9_18764:8:1223:29518:37155/2,HX9_18764:8:1210:17878:70188/2,HX9_18764:8:1114:12368:56950/2,HX9_18764:8:1108:29143:27785/1,HX9_18764:8:2113:14184:33340/1	9	Zfp653	Zfp653	ENSMUST00000179605.7	-1	1	intron	7	9	_	Zfp653	Zfp653	ENSMUST00000179605.7	-1	1	intron	2	9	_	880
MD5135f	X	114396416	114396418	X	114403878	114403880	331	11	-	-	7460	100	tandem-duplication	HX9_18764:8:1107:23855:53574,HX9_18764:8:1109:7912:4368,HX9_18764:8:1113:25743:45980,HX9_18764:8:1123:23805:9994,HX9_18764:8:1123:5781:27995,HX9_18764:8:1208:8613:11804,HX9_18764:8:1209:20375:9326,HX9_18764:8:2107:6451:53838,HX9_18764:8:2112:6847:52906,HX9_18764:8:2118:19857:8148,HX9_18764:8:2215:2148:3805	11	0	0	1	1	1	0	Chr.X- 114396418(17)--C--114403880(79) Chr.X- (score 100)	.	C	HX9_18764:8:2118:19857:8148/1,HX9_18764:8:1209:20375:9326/1,HX9_18764:8:2112:7090:52449/1,HX9_18764:8:2112:6847:52906/1	4	_	_	_	_	_	_	_	_	_	_	_	_	_	_	_	_	_	_	0
