# Supplementary material for: A Distinct Class of Genome Rearrangements Driven by Heterologous Recombination
Source: Mol Cell. 2018 Jan 18;69(2):292–305.e6. doi: 10.1016/j.molcel.2017.12.014 (PMC5783719; doi:10.1016/j.molcel.2017.12.014)
Supplement: Table S3. SVs in Wild-Type Subclones, Related to Figures 5 and 6 [file mmc3.xlsx]

## Sheet: MD5132c_brass.txt
sample	chr1	start1	end1	chr2	start2	end2	id/name	brass_score	strand1	strand2	bkdist	assembly_score	Manual_svclass	readpair names	readpair count	bal_trans	inv	occL	occH	copynumber_flag	range_blat	Brass Notation	non-template	micro-homology	assembled readnames	assembled read count	gene1	gene_id1	transcript_id1	strand1	end_phase1	region1	region_number1	total_region_count1	first/last1	gene2	gene_id2	transcript_id2	strand2	phase2	region2	region_number2	total_region_count2	first/last2	fusion_flag
MD5132c	13	88152561	88152564	13	88153946	88153949	103	9	+	+	1382	89	deletion	HX8_18763:2:1114:30604:13334,HX8_18763:2:1115:29914:8271,HX8_18763:2:1121:13169:49830,HX8_18763:2:1123:32400:72209,HX8_18763:2:1222:29559:68482,HX8_18763:2:2113:20435:26202,HX8_18763:2:2117:27397:26659,HX8_18763:2:2215:16955:66232,HX8_18763:2:2217:22709:51975	9	0	0	1	1	1	0	Chr.13 88152562(64)--AT--88153947(49) Chr.13 (score 89)	.	AT	HX8_18763:2:1114:30604:13334/2,HX8_18763:2:1114:30716:13281/2,HX8_18763:2:1223:29924:58286/1,HX8_18763:2:1121:13169:49830/1,HX8_18763:2:1121:13321:49847/1	5	_	_	_	_	_	_	_	_	_	_	_	_	_	_	_	_	_	_	0
MD5132c	14	97551195	97551196	14	97554829	97554830	123	7	+	+	3633	_	deletion	HX8_18763:2:1103:22567:35168,HX8_18763:2:1119:24840:25569,HX8_18763:2:1209:31314:8798,HX8_18763:2:2109:13200:36979,HX8_18763:2:2209:27529:62153,HX8_18763:2:2214:29488:39915,HX8_18763:2:2215:10683:31810	7	0	0	1	1	1	0	_	_	_	_	_	_	_	_	_	_	_	_	_	_	_	_	_	_	_	_	_	_	_	0
MD5132c	19	30814084	30814085	19	31047188	31047189	187	18	+	+	233103	_	deletion	HX8_18763:2:1115:15341:66214,HX8_18763:2:1117:5487:19821,HX8_18763:2:1118:26098:48037,HX8_18763:2:1201:19979:23794,HX8_18763:2:1202:22232:14230,HX8_18763:2:1207:13890:64685,HX8_18763:2:1211:8582:44802,HX8_18763:2:1212:11241:13826,HX8_18763:2:1212:13585:63243,HX8_18763:2:1220:19705:33164,HX8_18763:2:2116:16955:38139,HX8_18763:2:2201:20770:1854,HX8_18763:2:2202:21907:38245,HX8_18763:2:2210:20293:27…	18	0	0	1	1	1	0	_	_	_	_	_	Prkg1	Prkg1	ENSMUST00000065067.12	-1	0	intron	5	18	_	Prkg1	Prkg1	ENSMUST00000065067.12	-1	1	intron	3	18	_	680
MD5132c	3	142165305	142165307	3	142168412	142168414	210	9	+	+	3105	99	deletion	HX8_18763:2:1101:31071:54928,HX8_18763:2:1201:23165:36803,HX8_18763:2:1223:27123:48511,HX8_18763:2:2105:15899:27240,HX8_18763:2:2105:6522:59833,HX8_18763:2:2118:22100:62277,HX8_18763:2:2122:26575:53539,HX8_18763:2:2205:19796:61556,HX8_18763:2:2223:20314:5669	9	0	0	1	1	1	0	Chr.3 142165306(07)--A--142168413(14) Chr.3 (score 99)	.	A	HX8_18763:2:2105:6522:59833/2,HX8_18763:2:1101:31071:54928/1,HX8_18763:2:2116:24525:59376/1,HX8_18763:2:2116:24738:59288/1	4	Bmpr1b	Bmpr1b	ENSMUST00000106230.1	-1	_	5UTRintron	1	12	_	Bmpr1b	Bmpr1b	ENSMUST00000106230.1	-1	_	5UTRintron	1	12	_	840
MD5132c	5	12198810	12198815	5	12215301	12215306	226	9	-	-	16486	89	tandem-duplication	HX8_18763:2:1111:9567:43905,HX8_18763:2:1203:24566:25024,HX8_18763:2:1204:28645:54770,HX8_18763:2:1206:29021:39704,HX8_18763:2:2101:5294:55877,HX8_18763:2:2103:7334:43132,HX8_18763:2:2205:19979:41725,HX8_18763:2:2207:20933:2944,HX8_18763:2:2214:23703:34254	9	0	0	1	1	1	0	Chr.5- 12198815(11)--GTAG--12215306(02) Chr.5- (score 89)	.	GTAG	HX8_18763:2:1203:24566:25024/1	1	_	_	_	_	_	_	_	_	_	_	_	_	_	_	_	_	_	_	0
MD5132c	5	122539012	122539013	5	122670227	122670228	233	16	-	-	131214	_	tandem-duplication	HX8_18763:2:1107:11698:36803,HX8_18763:2:1108:3407:61679,HX8_18763:2:1112:5396:53029,HX8_18763:2:1113:12571:41796,HX8_18763:2:1113:31933:52168,HX8_18763:2:1116:15980:35256,HX8_18763:2:1124:12104:38034,HX8_18763:2:1202:9567:44855,HX8_18763:2:1206:27214:51060,HX8_18763:2:1213:3336:46050,HX8_18763:2:1215:15321:34992,HX8_18763:2:1216:26443:25816,HX8_18763:2:2102:16305:68658,HX8_18763:2:2113:6167:5302…	16	0	0	1	1	1	0	_	_	_	_	_	_	_	_	_	_	_	_	_	_	P2rx7	P2rx7	ENSMUST00000031425.14	1	2	intron	8	13	_	0
MD5132c	6	85837437	85837438	6	85838986	85838987	240	15	+	+	1548	_	deletion	HX8_18763:2:1101:17269:32144,HX8_18763:2:1116:29498:47070,HX8_18763:2:1117:32725:60606,HX8_18763:2:1208:11667:21069,HX8_18763:2:1209:16122:39088,HX8_18763:2:1213:15808:62241,HX8_18763:2:1213:25215:50867,HX8_18763:2:1219:15280:45997,HX8_18763:2:1219:18812:41005,HX8_18763:2:2102:10673:31090,HX8_18763:2:2110:6055:38561,HX8_18763:2:2217:2635:10099,HX8_18763:2:2219:32238:45101,HX8_18763:2:2219:32654:6…	15	0	0	1	1	1	0	_	_	_	_	_	_	_	_	_	_	_	_	_	_	_	_	_	_	_	_	_	_	_	0
MD5132c	7	10252419	10252420	7	10257875	10257876	241	11	+	+	5455	100	deletion	HX8_18763:2:1204:2889:6987,HX8_18763:2:1204:4442:59112,HX8_18763:2:1204:8623:54049,HX8_18763:2:1208:24170:58444,HX8_18763:2:1214:15016:43993,HX8_18763:2:1220:7009:47914,HX8_18763:2:2107:4350:26431,HX8_18763:2:2111:12043:28189,HX8_18763:2:2203:3792:61679,HX8_18763:2:2209:18193:3014,HX8_18763:2:2222:11393:66759	11	0	0	1	1	1	0	Chr.7 10252420] TTCTTT [10257876 Chr.7 (score 100)	TTCTTT	.	HX8_18763:2:1220:7009:47914/2,HX8_18763:2:1208:24170:58444/1,HX8_18763:2:2102:24505:34166/2,HX8_18763:2:1204:2889:6987/2,HX8_18763:2:1204:4442:59112/1,HX8_18763:2:1214:15016:43993/1,HX8_18763:2:2203:3792:61679/1	7	_	_	_	_	_	_	_	_	_	_	_	_	_	_	_	_	_	_	0
MD5132c	9	8904999	8905004	9	8917385	8917390	260	10	+	+	12381	84	deletion	HX8_18763:2:1113:10602:34693,HX8_18763:2:1117:30594:16023,HX8_18763:2:1201:23865:5950,HX8_18763:2:1208:5223:20981,HX8_18763:2:2203:9201:22036,HX8_18763:2:2205:20862:2012,HX8_18763:2:2210:3194:15180,HX8_18763:2:2214:28889:17817,HX8_18763:2:2215:19147:24954,HX8_18763:2:2223:26068:5651	10	0	0	1	1	1	0	Chr.9 8905000(04)--GTTC--8917386(90) Chr.9 (score 84)	.	GTTC	HX8_18763:2:2122:25185:48740/1,HX8_18763:2:2215:19147:24954/2,HX8_18763:2:1217:28940:27644/2,HX8_18763:2:1208:5223:20981/2,HX8_18763:2:1120:5680:72930/1,HX8_18763:2:2219:25073:61556/1,HX8_18763:2:2211:4543:60448/2|HX8_18763:1:1119:13768:24884/1,HX8_18763:1:1119:13626:24778/1	8	Pgr	Pgr	ENSMUST00000189181.6	1	1	intron	2	8	_	Pgr	Pgr	ENSMUST00000189181.6	1	1	intron	2	8	_	460
MD5132c	X	79806820	79806823	X	79808966	79808969	262	15	-	-	2143	100	tandem-duplication	HX8_18763:2:1101:20141:3014,HX8_18763:2:1203:11728:29050,HX8_18763:2:1205:31213:70293,HX8_18763:2:1209:29021:21737,HX8_18763:2:1215:9151:59429,HX8_18763:2:1221:17360:35362,HX8_18763:2:1221:26260:19100,HX8_18763:2:2105:16955:61169,HX8_18763:2:2109:13240:58180,HX8_18763:2:2202:30482:61714,HX8_18763:2:2205:11586:31687,HX8_18763:2:2219:19004:28505,HX8_18763:2:2219:2940:12806,HX8_18763:2:2220:13606:20…	15	0	0	1	1	1	0	Chr.X- 79806823(21)--AA--79808969(67) Chr.X- (score 100)	.	AA	HX8_18763:2:1109:23470:20102/1,HX8_18763:2:2222:30817:62189/2,HX8_18763:2:1221:18325:59218/1,HX8_18763:2:1109:23449:20137/1,HX8_18763:2:1203:25956:24233/1,HX8_18763:2:2207:18172:51852/2,HX8_18763:2:1201:30502:56792/1,HX8_18763:2:2216:24018:27521/2	8	_	_	_	_	_	_	_	_	_	_	_	_	_	_	_	_	_	_	0
MD5132c	X	126478516	126478518	X	126484830	126484832	264	10	+	+	6312	100	deletion	HX8_18763:2:1101:22962:54946,HX8_18763:2:1106:19664:18186,HX8_18763:2:1109:2148:60308,HX8_18763:2:1114:19613:56844,HX8_18763:2:2114:4422:59850,HX8_18763:2:2118:29082:39001,HX8_18763:2:2121:16833:48054,HX8_18763:2:2205:23825:40864,HX8_18763:2:2214:7151:27099,HX8_18763:2:2218:18680:33814	10	0	0	1	2	1	0	Chr.X 126478517(18)--A--126484831(32) Chr.X (score 100)	.	A	HX8_18763:2:2121:16833:48054/2,HX8_18763:2:2101:20070:28593/1,HX8_18763:2:2101:20080:28611/1,HX8_18763:2:2115:3630:4087/2,HX8_18763:2:1109:23734:2628/2,HX8_18763:2:2106:9739:36750/1,HX8_18763:2:1111:24870:9484/2|HX8_18763:1:2101:13859:46490/2	7	_	_	_	_	_	_	_	_	_	_	_	_	_	_	_	_	_	_	0
MD5132c	X	126483437	126483443	X	126485170	126485176	265	12	-	-	1727	100	tandem-duplication	HX8_18763:2:1106:16001:42851,HX8_18763:2:1109:18862:55790,HX8_18763:2:1111:24870:9484,HX8_18763:2:1113:12317:14810,HX8_18763:2:1121:21379:14723,HX8_18763:2:1122:31558:42517,HX8_18763:2:1217:27519:59112,HX8_18763:2:2101:19644:18784,HX8_18763:2:2102:24292:71594,HX8_18763:2:2106:9739:36750,HX8_18763:2:2115:3630:4087,HX8_18763:2:2216:4624:19276	12	0	0	1	2	1	0	Chr.X- 126483443(38)--CCTGA--126485176(71) Chr.X- (score 100)	.	CCTGA	HX8_18763:2:1121:21379:14723/1,HX8_18763:2:2115:3630:4087/1,HX8_18763:2:1109:23734:2628/1,HX8_18763:2:2106:9739:36750/2	4	_	_	_	_	_	_	_	_	_	_	_	_	_	_	_	_	_	_	0
MD5132d	1	190718896	190718903	1	190735747	190735754	32	12	-	-	16844	67	tandem-duplication	HX8_18763:3:1101:1570:41655,HX8_18763:3:1105:12895:48089,HX8_18763:3:1112:28331:38016,HX8_18763:3:1118:7182:24269,HX8_18763:3:1206:5436:55280,HX8_18763:3:1206:6583:16481,HX8_18763:3:1209:16133:72051,HX8_18763:3:1212:30655:55649,HX8_18763:3:1217:23510:26185,HX8_18763:3:2211:3508:11154,HX8_18763:3:2212:28595:15549,HX8_18763:3:2224:18802:13633	12	0	0	1	1	1	0	Chr.1- 190718903(897)--AGTTCA--190735754(48) Chr.1- (score 67)	.	AGTTCA	HX8_18763:3:2224:18802:13633/2,HX8_18763:3:1203:30523:50111/2,HX8_18763:3:1217:23510:26185/2,HX8_18763:3:1206:5436:55280/1,HX8_18763:3:1105:12895:48089/1,HX8_18763:3:2217:25753:69836/1,HX8_18763:3:1212:30655:55649/1	7	_	_	_	_	_	_	_	_	_	_	_	_	_	_	_	_	_	_	0
MD5132d	11	114172065	114172066	11	114183904	114183905	76	9	+	+	11838	_	deletion	HX8_18763:3:1112:17452:62663,HX8_18763:3:1119:14367:28734,HX8_18763:3:1212:3468:37840,HX8_18763:3:2112:10551:39528,HX8_18763:3:2123:21308:18573,HX8_18763:3:2203:31436:57706,HX8_18763:3:2212:5294:6724,HX8_18763:3:2215:28990:35467,HX8_18763:3:2218:5183:65810	9	0	0	1	1	1	0	_	_	_	_	_	_	_	_	_	_	_	_	_	_	_	_	_	_	_	_	_	_	_	0
MD5132d	14	40458508	40458513	14	41305871	41305876	104	6	-	-	847358	79	tandem-duplication	HX8_18763:3:1111:30208:1256,HX8_18763:3:1205:13382:8077,HX8_18763:3:2101:29721:33814,HX8_18763:3:2121:29772:59710,HX8_18763:3:2223:31771:60395,HX8_18763:3:2224:3823:24532	6	0	0	1	2	1	0	Chr.14- 40458513(09)--CCAG--41305876(72) Chr.14- (score 79)	.	CCAG	HX8_18763:3:2114:21968:57864/1,HX8_18763:3:2116:14296:55086/1,HX8_18763:3:1209:16001:9765/1,HX8_18763:3:2111:7791:58725/2,HX8_18763:3:2212:27752:24778/1	5	_	_	_	_	_	_	_	_	_	_	_	_	_	_	_	_	_	_	0
MD5132d	14	75738979	75738982	14	75746972	75746975	108	12	+	+	7990	97	deletion	HX8_18763:3:1111:32339:35959,HX8_18763:3:1113:16610:37612,HX8_18763:3:1220:10998:62523,HX8_18763:3:2116:16153:47755,HX8_18763:3:2120:20456:20717,HX8_18763:3:2121:26433:15953,HX8_18763:3:2122:16112:27749,HX8_18763:3:2123:17898:6337,HX8_18763:3:2203:25043:64527,HX8_18763:3:2218:4401:20190,HX8_18763:3:2222:25479:1538,HX8_18763:3:2223:8653:51113	12	0	0	1	1	1	0	Chr.14 75738980(82)--GC--75746973(75) Chr.14 (score 97)	.	GC	HX8_18763:3:1203:23805:13052/2,HX8_18763:3:2113:13697:26906/1,HX8_18763:3:2218:4401:20190/1,HX8_18763:3:1208:9587:12086/1,HX8_18763:3:2113:13636:26976/1,HX8_18763:3:2201:20902:37665/2,HX8_18763:3:2218:4381:20155/1,HX8_18763:3:2113:13687:26923/1	8	Cog3	Cog3	ENSMUST00000049168.7	-1	0	intron	7	23	_	Cog3	Cog3	ENSMUST00000049168.7	-1	0	intron	2	23	_	880
MD5132d	15	29003360	29003361	15	29009545	29009546	124	14	+	+	6184	_	deletion	HX8_18763:3:1101:14012:38913,HX8_18763:3:1201:26666:14916,HX8_18763:3:1203:32278:24638,HX8_18763:3:1215:15899:17500,HX8_18763:3:1216:12073:14881,HX8_18763:3:1216:13930:4245,HX8_18763:3:2111:29965:67568,HX8_18763:3:2114:18497:42675,HX8_18763:3:2117:28737:34817,HX8_18763:3:2203:9222:47035,HX8_18763:3:2213:17584:66056,HX8_18763:3:2214:15990:68254,HX8_18763:3:2223:26626:47334,HX8_18763:3:2223:5386:71…	14	0	0	1	1	1	0	_	_	_	_	_	_	_	_	_	_	_	_	_	_	_	_	_	_	_	_	_	_	_	0
MD5132d	15	58461738	58461743	15	58501804	58501809	133	10	-	-	40061	99	tandem-duplication	HX8_18763:3:1120:5700:55034,HX8_18763:3:1209:23957:19118,HX8_18763:3:1213:18304:56088,HX8_18763:3:1217:26758:35326,HX8_18763:3:1217:7263:57530,HX8_18763:3:2203:26179:45118,HX8_18763:3:2204:6228:11505,HX8_18763:3:2213:16092:5810,HX8_18763:3:2215:19096:5845,HX8_18763:3:2215:9232:37137	10	0	0	1	1	1	0	Chr.15- 58461743(39)--CAAC--58501809(05) Chr.15- (score 99)	.	CAAC	HX8_18763:3:2104:30533:69607/1,HX8_18763:3:1107:9851:33393/2,HX8_18763:3:1119:23358:4473/1,HX8_18763:3:2205:26849:37383/1,HX8_18763:3:2205:26839:37401/1,HX8_18763:3:2205:26332:37612/1,HX8_18763:3:1213:18304:56088/1,HX8_18763:3:2108:30239:24655/2,HX8_18763:3:1217:7263:57530/1	9	_	_	_	_	_	_	_	_	_	_	_	_	_	_	_	_	_	_	0
MD5132d	18	7435334	7435335	18	7457929	7457930	180	12	-	-	22594	100	tandem-duplication	HX8_18763:3:1104:21876:6020,HX8_18763:3:1106:14062:24022,HX8_18763:3:1110:28574:37243,HX8_18763:3:1116:27965:26097,HX8_18763:3:1116:5000:27802,HX8_18763:3:1208:21085:59147,HX8_18763:3:1209:14986:54629,HX8_18763:3:1223:18162:69098,HX8_18763:3:2106:3427:22827,HX8_18763:3:2202:15067:21790,HX8_18763:3:2202:3376:7409,HX8_18763:3:2217:10267:34676	12	0	0	1	1	1	0	Chr.18- 7435335] ATTTTATTTCATTTTAAAATTC [7457930 Chr.18- (score 100)	ATTTTATTTCATTTTAAAATTC	.	HX8_18763:3:2212:29163:50146/1,HX8_18763:3:1116:27965:26097/1,HX8_18763:3:2106:3427:22827/1,HX8_18763:3:1104:21876:6020/1,HX8_18763:3:1106:14062:24022/2	5	Mpp7	Mpp7	ENSMUST00000115869.2	-1	1	intron	11	17	_	Mpp7	Mpp7	ENSMUST00000115869.2	-1	0	intron	5	17	_	680
MD5132d	19	28195725	28195726	19	28202781	28202782	187	13	+	+	7055	_	deletion	HX8_18763:3:1102:14032:35572,HX8_18763:3:1105:26636:69854,HX8_18763:3:1205:11272:22071,HX8_18763:3:1219:20283:51605,HX8_18763:3:1222:31517:48002,HX8_18763:3:2104:13017:28154,HX8_18763:3:2118:2930:3542,HX8_18763:3:2122:30685:54682,HX8_18763:3:2124:22993:34219,HX8_18763:3:2205:24495:40372,HX8_18763:3:2206:19958:63736,HX8_18763:3:2215:29863:62857,HX8_18763:3:2215:5913:2311	13	0	0	1	1	1	0	_	_	_	_	_	_	_	_	_	_	_	_	_	_	_	_	_	_	_	_	_	_	_	0
MD5132d	4	79665032	79665033	4	79674011	79674012	217	9	+	+	8978	_	deletion	HX8_18763:3:1113:19380:39598,HX8_18763:3:1115:5467:43976,HX8_18763:3:1206:16244:39616,HX8_18763:3:1209:21044:26097,HX8_18763:3:1213:4310:66619,HX8_18763:3:1218:22150:55016,HX8_18763:3:1220:12763:3630,HX8_18763:3:2121:8014:30105,HX8_18763:3:2212:10074:13281	9	0	0	1	1	1	0	_	_	_	_	_	_	_	_	_	_	_	_	_	_	_	_	_	_	_	_	_	_	_	0
MD5132d	X	39120865	39120866	X	39131167	39131168	248	13	-	-	10301	99	tandem-duplication	HX8_18763:3:1112:26463:40337,HX8_18763:3:1204:30299:12560,HX8_18763:3:1216:18994:18326,HX8_18763:3:2102:12378:24093,HX8_18763:3:2104:28300:63208,HX8_18763:3:2104:30076:6583,HX8_18763:3:2108:27722:72508,HX8_18763:3:2115:7273:2698,HX8_18763:3:2117:32126:66461,HX8_18763:3:2120:8978:23302,HX8_18763:3:2211:5913:44327,HX8_18763:3:2219:13738:16533,HX8_18763:3:2223:6187:35274	13	0	0	1	1	1	0	Chr.X- 39120866] TGT [39131168 Chr.X- (score 99)	TGT	.	HX8_18763:3:1216:18994:18326/1,HX8_18763:3:2218:25794:59921/1,HX8_18763:3:1203:20375:49478/2,HX8_18763:3:2104:28300:63208/2,HX8_18763:3:2205:18933:12384/1,HX8_18763:3:2104:28310:63261/2,HX8_18763:3:2120:8978:23302/1,HX8_18763:3:1104:19593:71365/2	8	_	_	_	_	_	_	_	_	_	_	_	_	_	_	_	_	_	_	0
MD5134c	1	115743354	115743358	1	115745118	115745122	29	5	+	+	1760	100	deletion	HX9_18764:2:1208:25631:41427,HX9_18764:2:1209:7618:60149,HX9_18764:2:1218:14072:21790,HX9_18764:2:2104:9130:18116,HX9_18764:2:2217:17533:60765	5	0	0	1	1	1	0	Chr.1 115743355(58)--CTA--115745119(22) Chr.1 (score 100)	.	CTA	HX9_18764:2:1209:7618:60149/1,HX9_18764:2:1123:26717:30228/1,HX9_18764:2:2217:17533:60765/1,HX9_18764:2:2124:25388:27925/1,HX9_18764:2:2124:25926:27837/1,HX9_18764:2:1218:14072:21790/1	6	Cntnap5a	Cntnap5a	ENSMUST00000043725.8	1	1	intron	1	24	_	Cntnap5a	Cntnap5a	ENSMUST00000043725.8	1	1	intron	1	24	_	460
MD5134c	10	128234504	128234505	10	128237238	128237239	72	18	+	+	2733	_	deletion	HX9_18764:2:1103:29975:61362,HX9_18764:2:1113:31020:15988,HX9_18764:2:1116:32187:55209,HX9_18764:2:1202:6796:9572,HX9_18764:2:1207:7090:9976,HX9_18764:2:1216:13362:9624,HX9_18764:2:1217:22364:14600,HX9_18764:2:1221:31487:70029,HX9_18764:2:1223:32096:25763,HX9_18764:2:1224:2930:6284,HX9_18764:2:1224:9770:44257,HX9_18764:2:2103:9749:39440,HX9_18764:2:2109:11282:30914,HX9_18764:2:2114:32116:10714,HX…	18	0	0	1	1	1	0	_	_	_	_	_	Timeless	Timeless	ENSMUST00000055539.10	1	_	5UTRintron	1	29	_	Timeless	Timeless	ENSMUST00000055539.10	1	_	5UTRintron	1	29	_	840
MD5134c	12	64793872	64793877	12	64820602	64820607	99	15	-	-	26725	97	Deletion_nested_in_TD	HX9_18764:2:1103:28473:65265,HX9_18764:2:1105:12621:7814,HX9_18764:2:1106:26606:45083,HX9_18764:2:1107:20182:23372,HX9_18764:2:1109:18994:59956,HX9_18764:2:1109:2899:8165,HX9_18764:2:1119:22871:22862,HX9_18764:2:1123:21257:37928,HX9_18764:2:1216:5000:37436,HX9_18764:2:1222:13981:69555,HX9_18764:2:2116:18071:58567,HX9_18764:2:2201:19481:68008,HX9_18764:2:2209:3305:3981,HX9_18764:2:2212:29234:9695,…	15	0	0	1	1	1	0	Chr.12- 64793877(73)--TCTT--64820607(03) Chr.12- (score 97)	.	TCTT	HX9_18764:2:2212:29234:9695/1,HX9_18764:2:1123:21257:37928/2,HX9_18764:2:1109:2899:8165/2,HX9_18764:2:1216:5000:37436/1,HX9_18764:2:2201:19481:68008/1	5	_	_	_	_	_	_	_	_	_	_	_	_	_	_	_	_	_	_	0
MD5134c	12	64800748	64800750	12	64812019	64812021	98	6	+	+	11269	99	Deletion_nested_in_TD	HX9_18764:2:1107:26849:3102,HX9_18764:2:1224:4604:49689,HX9_18764:2:2102:18659:16621,HX9_18764:2:2117:4269:54102,HX9_18764:2:2121:24759:58831,HX9_18764:2:2215:29193:56493	6	0	0	1	1	1	0	Chr.12 64800749(50)--A--64812020(21) Chr.12 (score 99)	.	A	HX9_18764:2:1224:4604:49689/1,HX9_18764:2:1104:14742:50586/1,HX9_18764:2:1107:8329:23126/1,HX9_18764:2:2121:26342:68816/2,HX9_18764:2:1107:8339:23108/1,HX9_18764:2:2121:26301:68781/2,HX9_18764:2:1107:8217:22897/1,HX9_18764:2:2117:4269:54102/2,HX9_18764:2:1124:31497:17131/1	9	_	_	_	_	_	_	_	_	_	_	_	_	_	_	_	_	_	_	0
MD5134c	14	81520955	81520956	14	81538410	81538411	131	10	+	+	17454	_	deletion	HX9_18764:2:1201:27600:42833,HX9_18764:2:1209:12875:2487,HX9_18764:2:1211:18051:30720,HX9_18764:2:1215:8927:36153,HX9_18764:2:1222:10713:64245,HX9_18764:2:1223:8440:60659,HX9_18764:2:2112:6096:46718,HX9_18764:2:2115:15219:7005,HX9_18764:2:2116:17685:72350,HX9_18764:2:2211:4482:30597	10	0	0	1	1	1	0	_	_	_	_	_	_	_	_	_	_	_	_	_	_	_	_	_	_	_	_	_	_	_	0
MD5134c	14	117664901	117664904	14	117747983	117747986	135	10	-	-	83079	100	tandem-duplication	HX9_18764:2:1110:23926:15619,HX9_18764:2:1209:20709:68342,HX9_18764:2:1210:25570:61855,HX9_18764:2:1219:26494:3577,HX9_18764:2:2116:31669:24427,HX9_18764:2:2117:5081:35713,HX9_18764:2:2213:12865:63156,HX9_18764:2:2216:13250:44275,HX9_18764:2:2218:28087:66144,HX9_18764:2:2219:20456:24620	10	0	0	1	1	1	0	Chr.14- 117664904(02)--AG--117747986(84) Chr.14- (score 100)	.	AG	HX9_18764:2:1104:6228:35625/2,HX9_18764:2:1106:17391:9923/1,HX9_18764:2:2119:1692:51957/1,HX9_18764:2:2213:12865:63156/2,HX9_18764:2:2219:20456:24620/2,HX9_18764:2:1220:18568:33445/1	6	Gpc6	Gpc6	ENSMUST00000078849.10	1	1	intron	4	9	_	Gpc6	Gpc6	ENSMUST00000078849.10	1	1	intron	4	9	_	460
MD5134c	17	85178272	85178276	17	85198843	85198847	198	17	-	-	20567	100	tandem-duplication	HX9_18764:2:1110:14113:49320,HX9_18764:2:1110:24180:67779,HX9_18764:2:1114:27996:25446,HX9_18764:2:1115:14438:64439,HX9_18764:2:1203:28402:16621,HX9_18764:2:1205:25834:13439,HX9_18764:2:1208:7233:54313,HX9_18764:2:1211:3904:24251,HX9_18764:2:1218:17777:49760,HX9_18764:2:1219:4411:64404,HX9_18764:2:1222:25043:30175,HX9_18764:2:2112:25225:59886,HX9_18764:2:2117:32319:2522,HX9_18764:2:2118:9658:1319…	17	0	0	1	1	1	0	Chr.17- 85178276(73)--GGC--85198847(44) Chr.17- (score 100)	.	GGC	HX9_18764:2:1115:14407:64492/2,HX9_18764:2:1114:27996:25446/2,HX9_18764:2:1115:14438:64439/2,HX9_18764:2:2112:25236:59903/2,HX9_18764:2:1217:16579:27714/1,HX9_18764:2:2112:25225:59886/2,HX9_18764:2:2105:29082:36539/1,HX9_18764:2:1110:24180:67779/2,HX9_18764:2:1208:7233:54313/1	9	Camkmt	Camkmt	ENSMUST00000095188.5	1	1	intron	3	11	_	Camkmt	Camkmt	ENSMUST00000095188.5	1	1	intron	3	11	_	460
MD5134c	5	74476893	74476894	5	74554687	74554688	269	8	+	-	77793	_	Inversion_with_deletions	HX9_18764:2:1201:13514:17975,HX9_18764:2:1215:5538:34465,HX9_18764:2:1217:24251:10837,HX9_18764:2:1222:25449:34641,HX9_18764:2:2107:20872:67111,HX9_18764:2:2209:29650:23530,HX9_18764:2:2210:25327:56897,HX9_18764:2:2218:24525:72315	8	0	0	1	1	1	0	_	_	_	_	_	Scfd2	Scfd2	ENSMUST00000072857.12	-1	1	intron	3	9	_	Fip1l1	Fip1l1	ENSMUST00000113536.7	1	0	intron	8	18	_	700
MD5134c	5	74481485	74481486	5	74564095	74564096	270	13	-	+	82609	_	Inversion_with_deletions	HX9_18764:2:1101:26149:17500,HX9_18764:2:1109:2169:11224,HX9_18764:2:1117:2980:56545,HX9_18764:2:1124:6603:23266,HX9_18764:2:1203:21176:26361,HX9_18764:2:1217:24200:9800,HX9_18764:2:1220:25682:45874,HX9_18764:2:2103:7364:45048,HX9_18764:2:2105:27894:29173,HX9_18764:2:2106:15595:34342,HX9_18764:2:2121:31477:1907,HX9_18764:2:2204:15645:56510,HX9_18764:2:2222:8400:40020	13	0	0	1	1	1	0	_	_	_	_	_	Scfd2	Scfd2	ENSMUST00000072857.12	-1	1	intron	3	9	_	Fip1l1	Fip1l1	ENSMUST00000113536.7	1	2	intron	9	18	_	700
MD5134d	17	75206258	75206259	17	75374818	75374819	144	16	-	-	168559	90	tandem-duplication	HX9_18764:3:1103:9506:32619,HX9_18764:3:1110:16072:5599,HX9_18764:3:1110:16802:39212,HX9_18764:3:1116:12439:49021,HX9_18764:3:1118:27630:8253,HX9_18764:3:1120:24292:16393,HX9_18764:3:1209:20405:2522,HX9_18764:3:1213:12215:9431,HX9_18764:3:1220:19106:69185,HX9_18764:3:1222:30563:65160,HX9_18764:3:1222:6522:70240,HX9_18764:3:2115:18639:50937,HX9_18764:3:2118:25408:2364,HX9_18764:3:2118:26606:53240,…	16	0	0	1	1	1	0	Chr.17- 75206259][75374819 Chr.17- (score 90)	.	.	HX9_18764:3:2115:18639:50937/1,HX9_18764:3:2217:2087:46701/1,HX9_18764:3:1215:30949:43536/1,HX9_18764:3:2217:30553:23091/1,HX9_18764:3:2217:1976:46085/1	5	Ltbp1	Ltbp1	ENSMUST00000001927.11	1	1	intron	5	34	_	Ltbp1	Ltbp1	ENSMUST00000001927.11	1	1	intron	31	34	_	880
MD5134d	19	5831591	5831593	19	5862984	5862986	150	12	-	-	31391	100	tandem-duplication	HX9_18764:3:1109:26169:67638,HX9_18764:3:1115:32512:6724,HX9_18764:3:1116:18061:72051,HX9_18764:3:1212:3457:28822,HX9_18764:3:1220:3366:61925,HX9_18764:3:2101:18994:64456,HX9_18764:3:2102:18670:52502,HX9_18764:3:2116:25926:46789,HX9_18764:3:2119:21673:46841,HX9_18764:3:2120:17391:1133,HX9_18764:3:2208:31649:3577,HX9_18764:3:2209:31071:5388	12	0	0	1	1	1	0	Chr.19- 5831593(92)--A--5862986(85) Chr.19- (score 100)	.	A	HX9_18764:3:2209:31071:5388/1,HX9_18764:3:2124:12104:47457/2,HX9_18764:3:2102:18670:52502/1,HX9_18764:3:2102:18680:52379/1,HX9_18764:3:1212:11738:5686/2,HX9_18764:3:2124:12094:47509/2,HX9_18764:3:2120:17391:1133/1,HX9_18764:3:1109:26169:67638/1,HX9_18764:3:2124:12154:47474/2,HX9_18764:3:1122:11738:25622/2,HX9_18764:3:2116:25926:46789/2	11	Neat1	Neat1	ENSMUST00000173672.1	-1	_	UTRexon	1	1	_	Frmd8	Frmd8	ENSMUST00000025728.12	-1	0	intron	8	11	_	180
MD5134d	3	77923507	77923508	3	77925330	77925331	173	9	+	+	1822	99	deletion	HX9_18764:3:1112:7943:35537,HX9_18764:3:1211:29072:2206,HX9_18764:3:1222:6380:59516,HX9_18764:3:2117:21734:38333,HX9_18764:3:2123:15585:55034,HX9_18764:3:2204:5974:62364,HX9_18764:3:2208:12378:72367,HX9_18764:3:2216:20466:43730,HX9_18764:3:2217:5244:64369	9	0	0	1	1	1	0	Chr.3 77923508] TATTTC [77925331 Chr.3 (score 99)	TATTTC	.	HX9_18764:3:2217:5254:64562/2,HX9_18764:3:2216:20466:43730/1,HX9_18764:3:2123:15585:55034/1,HX9_18764:3:2217:5244:64369/2,HX9_18764:3:1112:7943:35537/1,HX9_18764:3:2110:21714:40372/1	6	_	_	_	_	_	_	_	_	_	_	_	_	_	_	_	_	_	_	0
